# Supplementary material for: Identification of a Functional Non-coding Variant in the GABAA Receptor α2 Subunit of the C57BL/6J Mouse Reference Genome: Major Implications for Neuroscience Research
Source: Front Genet. 2019 Mar 29;10:188. doi: 10.3389/fgene.2019.00188 (PMC6449455; doi:10.3389/fgene.2019.00188)
Supplement: TABLE S1 — Relative protein expression of the hippocampus in C57BL/6J and DBA/2J mice profiled by 6-plex TMT-LC/LC-MS/MS. A total of 18 hippocampal samples from 3- and 12-month-old C57BL/6J and DBA/2J mice were used in this study. Three hippocampal samples were lysed and pooled into 6 groups (3 groups per strain). The samples were analyzed by 6-plex TMT-LC/LC-MS/MS. TMT report ion intensities were extracted and summarized for each protein. Gene Symbol: extracted from the UniProt database; protein accession: from the UniProt databases; PSM#: the total number of peptide-spectrum matches for each protein; peptide#: the total number of peptides identified for each protein; Relative protein abundance: the ratio of the ion intensity of each sample and the average of 6 samples; p-value: p value calculated by t statistics. A total of 7,014 unique proteins were quantified. [file Table_1.xlsx]

## Sheet: Protein
	Table S1. Relative protein expression of the hippocampus in C57BL/6J and DBA/2J mice profiled by 6-plex TMT-LC/LC-MS/MS
	A total of 18 hippocampal samples from 3- and 12-month-old C57BL/6J and DBA/2J mice were used in this study. Three hippocampal samples were lysed and pooled into 6 groups (3 groups per strain). The samples were analyzed by 6-plex TMT-LC/LC-MS/MS. TMT report ion intensities were extracted and summarized for each protein. Gene Symbol: extracted from the UniProt database; protein accession: from the…
	Gene Symbol	Protein Accession	Protein Description	PSM#	Peptide#	Relative Protein Abundance						p-value
						2-month		12-month	3-month		12-month
						C57BL/6J	C57BL/6J	C57BL/6J	DBA/2J	DBA/2J	DBA/2J
	Dak	sp|Q8VC30|DHAK_MOUSE	Bifunctional ATP-dependent dihydroxyacetone kinase/FAD-AMP lyase (cyclizing)	19	6	1.3	1.29	1.31	0.71	0.69	0.7	2.05508e-07
	Hddc3	sp|Q9D114|MESH1_MOUSE	Guanosine-3',5'-bis(diphosphate) 3'-pyrophosphohydrolase MESH1	4	2	0.64	0.61	0.55	1.36	1.38	1.46	3.84227e-05
	Dcps	sp|Q9DAR7|DCPS_MOUSE	Scavenger mRNA-decapping enzyme DcpS	19	7	0.9	0.87	0.86	1.11	1.13	1.13	5.66483e-05
	Me3	sp|Q8BMF3|MAON_MOUSE	NADP-dependent malic enzyme, mitochondrial	82	19	0.7	0.65	0.59	1.39	1.36	1.3	7.01639e-05
	Rrp12	sp|Q6P5B0|RRP12_MOUSE	RRP12-like protein	2	2	1.18	1.17	1.23	0.82	0.78	0.82	7.15269e-05
	Ovca2	sp|Q9D7E3|OVCA2_MOUSE	Ovarian cancer-associated gene 2 protein	2	1	0.83	0.85	0.83	1.15	1.15	1.21	9.34927e-05
	Nudt15	sp|Q8BG93|NUD15_MOUSE	Probable 7,8-dihydro-8-oxoguanine triphosphatase NUDT15	3	1	0.8	0.83	0.79	1.15	1.21	1.22	0.000101098
	Mpst	sp|Q99J99|THTM_MOUSE	3-mercaptopyruvate sulfurtransferase	32	11	0.8	0.78	0.77	1.27	1.19	1.19	0.000102998
	Pbxip1	sp|Q3TVI8|PBIP1_MOUSE	Pre-B-cell leukemia transcription factor-interacting protein 1	9	6	0.68	0.68	0.79	1.26	1.3	1.28	0.000126167
	F3	sp|P20352|TF_MOUSE	Tissue factor	7	4	1.26	1.19	1.22	0.73	0.78	0.81	0.000129501
	Hapln4	sp|Q80WM4|HPLN4_MOUSE	Hyaluronan and proteoglycan link protein 4	17	7	0.81	0.76	0.74	1.25	1.26	1.18	0.000147476
	Lyplal1	sp|Q3UFF7|LYPL1_MOUSE	Lysophospholipase-like protein 1	2	2	1.35	1.31	1.26	0.62	0.71	0.74	0.000156817
	Drosha	sp|Q5HZJ0|RNC_MOUSE	Ribonuclease 3	1	1	0.91	0.91	0.89	1.1	1.11	1.07	0.00015869
	Cox7a2l	tr|Q3UDK5|Q3UDK5_MOUSE	Putative uncharacterized protein	13	3	0.29	0.31	0.26	1.91	1.57	1.65	0.000162964
	Larp6	sp|Q8BN59|LARP6_MOUSE	La-related protein 6	15	6	0.93	0.93	0.91	1.09	1.07	1.06	0.000170813
	Add3	sp|Q9QYB5|ADDG_MOUSE	Gamma-adducin	57	16	0.93	0.94	0.94	1.08	1.06	1.05	0.000177551
	Fbf1	sp|A2A870|FBF1_MOUSE	Fas-binding factor 1	1	1	0.6	0.55	0.52	1.33	1.45	1.55	0.000196703
	Rasal1	sp|Q9Z268|RASL1_MOUSE	RasGAP-activating-like protein 1	54	14	1.6	1.42	1.36	0.53	0.55	0.54	0.000220224
	Nme3	sp|Q9WV85|NDK3_MOUSE	Nucleoside diphosphate kinase 3	15	4	0.83	0.8	0.73	1.24	1.19	1.2	0.000221409
	Parg	sp|O88622-2|PARG_MOUSE	Isoform 2 of Poly(ADP-ribose) glycohydrolase	2	1	0.8	0.81	0.83	1.21	1.22	1.13	0.000234
	Tmsb15l	tr|Q8C0W0|Q8C0W0_MOUSE	Novel protein (4930488E11Rik)	4	1	1.51	1.43	1.29	0.59	0.56	0.62	0.000249749
	Cbr4	sp|Q91VT4|CBR4_MOUSE	Carbonyl reductase family member 4	18	5	0.81	0.83	0.86	1.12	1.19	1.19	0.000265298
	Nnt	sp|Q61941|NNTM_MOUSE	NAD(P) transhydrogenase, mitochondrial	72	16	0.49	0.41	0.41	1.5	1.45	1.74	0.000270761
	Luzp2	sp|Q8BGY3|LUZP2_MOUSE	Leucine zipper protein 2	1	1	0.06	0.07	0.15	1.86	1.67	2.2	0.00032361
	Npl	sp|Q9DCJ9|NPL_MOUSE	N-acetylneuraminate lyase	11	5	0.87	0.81	0.82	1.18	1.19	1.12	0.00032548
	Aldh7a1	sp|Q9DBF1|AL7A1_MOUSE	Alpha-aminoadipic semialdehyde dehydrogenase	57	12	1.22	1.15	1.26	0.79	0.76	0.82	0.000326181
	Vti1a	tr|Q5FWJ7|Q5FWJ7_MOUSE	Vesicle transport through interaction with t-SNAREs 1A (Yeast), isoform CRA_d	14	3	0.92	0.88	0.86	1.13	1.1	1.11	0.000327076
	Wdfy1	tr|E9Q4P1|E9Q4P1_MOUSE	Uncharacterized protein	6	3	0.45	0.45	0.52	1.43	1.7	1.44	0.00032788
	Mida	sp|Q9CWG8-2|MIDA_MOUSE	Isoform 2 of Protein midA, mitochondrial	2	2	1.25	1.18	1.16	0.77	0.84	0.81	0.000329452
	Serpina3n	sp|Q91WP6|SPA3N_MOUSE	Serine protease inhibitor A3N	19	7	0.76	0.72	0.75	1.19	1.34	1.25	0.000334661
	Aifm3	sp|Q3TY86|AIFM3_MOUSE	Apoptosis-inducing factor 3	12	8	0.95	0.96	0.93	1.06	1.05	1.05	0.000347891
	Med10	sp|Q9CXU0|MED10_MOUSE	Mediator of RNA polymerase II transcription subunit 10	3	2	0.88	0.91	0.87	1.12	1.14	1.08	0.00044508
	Cyp4f15	tr|Q99N18|Q99N18_MOUSE	Cytochrome P450 CYP4F15	1	1	1.02	1.03	1.03	0.98	0.98	0.97	0.000447238
	Abcb8	sp|Q9CXJ4|ABCB8_MOUSE	ATP-binding cassette sub-family B member 8, mitochondrial	11	7	1.21	1.15	1.15	0.81	0.88	0.8	0.000452136
	Ttc38	sp|A3KMP2|TTC38_MOUSE	Tetratricopeptide repeat protein 38	12	6	1.38	1.23	1.32	0.65	0.65	0.77	0.000468606
	Cbr1	sp|P48758|CBR1_MOUSE	Carbonyl reductase [NADPH] 1	60	11	0.93	0.9	0.87	1.09	1.12	1.1	0.000471832
	Bcs1l	sp|Q9CZP5|BCS1_MOUSE	Mitochondrial chaperone BCS1	14	9	0.93	0.95	0.94	1.07	1.07	1.04	0.000484128
	Ccdc45	tr|Q14B65|Q14B65_MOUSE	Ccdc45 protein	1	1	1.42	1.43	1.32	0.73	0.59	0.5	0.000489021
	Hebp1	sp|Q9R257|HEBP1_MOUSE	Heme-binding protein 1	33	6	0.63	0.72	0.6	1.44	1.24	1.37	0.00052557
	Bai1	sp|Q3UHD1|BAI1_MOUSE	Brain-specific angiogenesis inhibitor 1	18	9	1.19	1.2	1.1	0.85	0.82	0.83	0.000561893
	Crocc	tr|A2AA80|A2AA80_MOUSE	Ciliary rootlet coiled-coil, rootletin	22	14	1.32	1.23	1.18	0.73	0.73	0.81	0.000571431
	Tcp11l1	sp|Q8BTG3|T11L1_MOUSE	T-complex protein 11-like protein 1	16	7	0.91	0.89	0.86	1.12	1.08	1.14	0.000580017
	Plxnb1	sp|Q8CJH3|PLXB1_MOUSE	Plexin-B1	48	15	0.94	0.91	0.94	1.06	1.09	1.06	0.000584411
	Trpc4	tr|Q0VB97|Q0VB97_MOUSE	Transient receptor potential cation channel, subfamily C, member 4	2	2	0.85	0.78	0.74	1.24	1.15	1.24	0.00067094
	Ppm1l	sp|Q8BHN0|PPM1L_MOUSE	Protein phosphatase 1L	2	2	0.82	0.82	0.78	1.14	1.17	1.27	0.000738493
	Atp8a1	tr|Q8BR88|Q8BR88_MOUSE	Putative uncharacterized protein	157	28	0.96	0.95	0.96	1.03	1.06	1.04	0.000777907
	Ankfy1	sp|Q810B6|ANFY1_MOUSE	Ankyrin repeat and FYVE domain-containing protein 1	25	13	0.97	0.95	0.94	1.06	1.05	1.04	0.000785043
	Atp5i	sp|Q06185|ATP5I_MOUSE	ATP synthase subunit e, mitochondrial	60	3	0.89	0.92	0.9	1.07	1.1	1.14	0.000827691
	Clec16a	sp|Q80U30-3|CL16A_MOUSE	Isoform 3 of Protein CLEC16A	12	5	0.9	0.95	0.92	1.07	1.07	1.1	0.000887646
	Cdk7	sp|Q03147|CDK7_MOUSE	Cyclin-dependent kinase 7	2	2	0.93	0.96	0.95	1.05	1.07	1.04	0.00102618
	Myo5a	sp|Q99104|MYO5A_MOUSE	Myosin-Va	301	55	1.19	1.15	1.1	0.9	0.83	0.83	0.00110398
	Glb1	tr|D3Z286|D3Z286_MOUSE	Uncharacterized protein	1	1	0.89	0.92	0.93	1.06	1.09	1.12	0.00110924
	Slc15a2	sp|Q9ES07|S15A2_MOUSE	Solute carrier family 15 member 2	8	5	0.77	0.84	0.66	1.29	1.22	1.21	0.00114204
	Sgsm2	sp|Q80U12-2|SGSM2_MOUSE	Isoform 2 of Small G protein signaling modulator 2	2	1	0.85	0.91	0.84	1.17	1.09	1.15	0.00114514
	Bok	tr|Q3TH93|Q3TH93_MOUSE	Bcl-2-related ovarian killer protein, isoform CRA_a	1	1	0.81	0.89	0.84	1.17	1.2	1.1	0.00119388
	Sos2	sp|Q02384|SOS2_MOUSE	Son of sevenless 2	15	7	0.94	0.9	0.87	1.12	1.09	1.08	0.00120372
	Wdr35	sp|Q8BND3-2|WDR35_MOUSE	Isoform 2 of WD repeat-containing protein 35	3	3	0.93	0.86	0.83	1.11	1.12	1.14	0.00127024
	Crybb1	sp|Q9WVJ5|CRBB1_MOUSE	Beta-crystallin B1	2	1	1.25	1.49	1.25	0.65	0.7	0.67	0.00127698
	2400003C14Rik	tr|Q8BHC2|Q8BHC2_MOUSE	2400003C14Rik protein	21	6	0.94	0.94	0.89	1.07	1.1	1.07	0.00128653
	Gsto1	sp|O09131|GSTO1_MOUSE	Glutathione S-transferase omega-1	28	8	1.19	1.25	1.12	0.86	0.81	0.76	0.00135541
	Spata2	tr|Q3UML2|Q3UML2_MOUSE	Spermatogenesis associated 2	1	1	0.75	0.59	0.59	1.5	1.3	1.27	0.00135729
	Uck1	tr|A2AN37|A2AN37_MOUSE	Uridine kinase	3	2	0.84	0.89	0.9	1.07	1.14	1.15	0.0014705
	Dars2	sp|Q8BIP0|SYDM_MOUSE	Aspartyl-tRNA synthetase, mitochondrial	6	3	1.23	1.14	1.11	0.86	0.8	0.86	0.00148542
	Pdcl3	sp|Q8BVF2|PDCL3_MOUSE	Phosducin-like protein 3	6	3	1.27	1.27	1.11	0.79	0.81	0.75	0.00152006
	Isoc2b	sp|Q9DCC7|ISC2B_MOUSE	Isochorismatase domain-containing protein 2B, mitochondrial	1	1	1.32	1.14	1.32	0.71	0.8	0.7	0.00152549
	Mlycd	sp|Q99J39|DCMC_MOUSE	Malonyl-CoA decarboxylase, mitochondrial	10	5	1.28	1.36	1.13	0.75	0.74	0.73	0.00157954
	Peak1	sp|Q69Z38|PEAK1_MOUSE	Pseudopodium-enriched atypical kinase 1	12	11	0.92	0.94	0.87	1.07	1.11	1.1	0.00158674
	Coro2b	sp|Q8BH44|COR2B_MOUSE	Coronin-2B	40	8	1.19	1.2	1.08	0.87	0.84	0.82	0.00158889
	Slc27a2	sp|O35488|S27A2_MOUSE	Very long-chain acyl-CoA synthetase	7	3	0.83	0.76	0.74	1.32	1.21	1.14	0.00163902
	Crat	sp|P47934|CACP_MOUSE	Carnitine O-acetyltransferase	26	11	0.94	0.84	0.88	1.11	1.1	1.12	0.00165881
	Mpp3	tr|Q6XE40|Q6XE40_MOUSE	Membrane associated guanylate kinase-like protein	46	17	0.88	0.87	0.94	1.12	1.12	1.07	0.00167512
	D2hgdh	sp|Q8CIM3|D2HDH_MOUSE	D-2-hydroxyglutarate dehydrogenase, mitochondrial	4	3	0.79	0.5	0.47	1.35	1.4	1.49	0.00167512
	Gpd1	sp|P13707|GPDA_MOUSE	Glycerol-3-phosphate dehydrogenase [NAD+], cytoplasmic	59	17	1.11	1.06	1.05	0.94	0.92	0.92	0.00174528
	Cep97	sp|Q9CZ62|CEP97_MOUSE	Centrosomal protein of 97 kDa	7	5	0.87	0.95	0.88	1.09	1.09	1.12	0.00179198
	Pnpo	sp|Q91XF0|PNPO_MOUSE	Pyridoxine-5'-phosphate oxidase	21	5	0.96	0.92	0.91	1.08	1.05	1.09	0.00180213
	Vmn2r27	tr|D3YUK6|D3YUK6_MOUSE	Uncharacterized protein	1	1	0	0	0.01	1.74	2.54	1.71	0.00184068
	Dars	sp|Q922B2|SYDC_MOUSE	Aspartyl-tRNA synthetase, cytoplasmic	80	23	1.15	1.16	1.06	0.89	0.89	0.86	0.00187237
	Apoe	tr|Q3TXU4|Q3TXU4_MOUSE	Apolipoprotein E, isoform CRA_h	72	13	0.94	0.87	0.91	1.1	1.06	1.11	0.00194978
	B4galt4	tr|A6X8Z7|A6X8Z7_MOUSE	UDP-Gal:betaGlcNAc beta 1,4-galactosyltransferase, polypeptide 4	1	1	0.29	0.4	0.34	1.32	1.93	1.74	0.00195867
	Fpgt	tr|Q8C1A2|Q8C1A2_MOUSE	Uncharacterized protein	2	1	0.68	0.78	0.77	1.39	1.19	1.2	0.0020411
	Fhit	sp|O89106|FHIT_MOUSE	Bis(5'-adenosyl)-triphosphatase	5	2	0.88	0.81	0.89	1.16	1.18	1.08	0.00210728
	Zfp831	tr|A2ADM8|A2ADM8_MOUSE	Likely orthologue of H. sapiens chromosome 20 open reading frame 174 (C20orf174)	1	1	0.88	0.86	0.93	1.1	1.08	1.16	0.00216475
	Xpr1	sp|Q9Z0U0|XPR1_MOUSE	Xenotropic and polytropic retrovirus receptor 1	5	4	0.87	0.93	0.81	1.11	1.15	1.12	0.00219213
	Cpsf2	sp|O35218|CPSF2_MOUSE	Cleavage and polyadenylation specificity factor subunit 2	7	5	0.93	0.97	0.93	1.08	1.05	1.05	0.00219213
	Ugt1a2	tr|Q545X2|Q545X2_MOUSE	MCG14318, isoform CRA_b	3	1	1.51	1.27	1.25	0.74	0.56	0.67	0.0022348
	Tbc1d23	sp|Q8K0F1|TBC23_MOUSE	TBC1 domain family member 23	8	2	0.84	0.74	0.59	1.21	1.31	1.31	0.00228524
	Pnpt1	sp|Q8K1R3|PNPT1_MOUSE	Polyribonucleotide nucleotidyltransferase 1, mitochondrial	23	11	0.87	0.89	0.83	1.21	1.09	1.12	0.00232255
	Rala	sp|P63321|RALA_MOUSE	Ras-related protein Ral-A	58	10	0.94	0.9	0.94	1.04	1.09	1.09	0.00234937
	Gpsm1	sp|Q6IR34|GPSM1_MOUSE	G-protein-signaling modulator 1	17	6	0.96	0.94	0.9	1.08	1.05	1.07	0.00249589
	Mthfd1	sp|Q922D8|C1TC_MOUSE	C-1-tetrahydrofolate synthase, cytoplasmic	57	23	0.94	0.91	0.96	1.07	1.04	1.08	0.00255701
	Lancl3	sp|Q8CD19|LANC3_MOUSE	LanC-like protein 3	1	1	0.74	0.77	0.92	1.18	1.18	1.21	0.00255701
	Iah1	sp|Q9DB29|IAH1_MOUSE	Isoamyl acetate-hydrolyzing esterase 1	1	1	1.07	1.11	1.14	0.86	0.94	0.87	0.00257593
	Fahd1	sp|Q8R0F8|FAHD1_MOUSE	Fumarylacetoacetate hydrolase domain-containing protein 1	16	4	0.9	0.89	0.89	1.07	1.08	1.17	0.00262193
	Chchd8	sp|Q8BT51|CHCH8_MOUSE	Coiled-coil-helix-coiled-coil-helix domain-containing protein 8	1	1	0.82	0.73	0.89	1.13	1.24	1.19	0.00266104
	Gja1	sp|P23242|CXA1_MOUSE	Gap junction alpha-1 protein	25	6	0.86	0.79	0.91	1.13	1.11	1.2	0.0026801
	Pak4	sp|Q8BTW9|PAK4_MOUSE	Serine/threonine-protein kinase PAK 4	1	1	0.92	0.86	0.87	1.14	1.06	1.16	0.00269892
	Fxn	sp|O35943|FRDA_MOUSE	Frataxin, mitochondrial	6	3	0.89	0.92	0.81	1.16	1.09	1.13	0.00278455
	Athl1	sp|Q8BP56|ATHL1_MOUSE	Acid trehalase-like protein 1	2	2	0.93	0.97	0.96	1.05	1.03	1.05	0.0028114
	Fam177a1	sp|Q8BR63|F177A_MOUSE	Protein FAM177A1	28	5	1.21	1.13	1.37	0.78	0.74	0.78	0.00281571
	Dhodh	sp|O35435|PYRD_MOUSE	Dihydroorotate dehydrogenase (quinone), mitochondrial	19	9	0.84	0.91	0.81	1.21	1.09	1.15	0.00287631
	Comt	tr|Q91XH4|Q91XH4_MOUSE	Catechol-O-methyltransferase 1	6	4	1.1	1.13	1.06	0.93	0.86	0.92	0.00291556
	Col25a1	sp|Q99MQ5|COPA1_MOUSE	Collagen alpha-1(XXV) chain	2	2	0.89	0.86	0.73	1.19	1.13	1.2	0.0029743
	Traf3	sp|Q60803|TRAF3_MOUSE	TNF receptor-associated factor 3	5	2	0.9	0.96	0.92	1.07	1.05	1.1	0.00302917
	Aldh4a1	sp|Q8CHT0|AL4A1_MOUSE	Delta-1-pyrroline-5-carboxylate dehydrogenase, mitochondrial	18	8	1.11	1.09	1.18	0.88	0.82	0.92	0.00314112
	Gstz1	sp|Q9WVL0|MAAI_MOUSE	Maleylacetoacetate isomerase	25	8	0.85	0.82	0.86	1.13	1.09	1.25	0.00320088
	Alad	sp|P10518|HEM2_MOUSE	Delta-aminolevulinic acid dehydratase	24	7	0.56	0.66	0.6	1.61	1.19	1.38	0.00324332
	Kctd18	tr|Q6DI85|Q6DI85_MOUSE	Kctd18 protein	1	1	0.73	0.52	0.71	1.44	1.42	1.17	0.00325788
	Nt5c	tr|A2A9X6|A2A9X6_MOUSE	5',3'-nucleotidase, cytosolic	39	6	0.9	0.88	0.79	1.13	1.09	1.19	0.0032858
	Them4	sp|Q3UUI3|THEM4_MOUSE	Thioesterase superfamily member 4	25	4	1.16	1.09	1.06	0.9	0.92	0.87	0.00331594
	Slc38a3	sp|Q9DCP2|S38A3_MOUSE	Sodium-coupled neutral amino acid transporter 3	7	3	0.88	0.94	0.91	1.09	1.05	1.13	0.00337033
	Sh3bp1	tr|A2A5V4|A2A5V4_MOUSE	SH3-domain binding protein 1	6	4	0.84	0.83	0.8	1.09	1.16	1.28	0.00339204
	C16orf70	sp|Q922R1|CP070_MOUSE	UPF0183 protein C16orf70	3	1	0.93	0.94	0.91	1.1	1.03	1.09	0.00339605
	Fn3k	sp|Q9ER35|FN3K_MOUSE	Fructosamine-3-kinase	28	6	0.96	0.92	0.88	1.06	1.08	1.1	0.00344838
	Tax1bp3	sp|Q9DBG9|TX1B3_MOUSE	Tax1-binding protein 3	2	1	0.93	0.94	0.89	1.07	1.05	1.12	0.00344838
	Akr1a1	sp|Q9JII6|AK1A1_MOUSE	Alcohol dehydrogenase [NADP+]	76	14	1.04	1.08	1.03	0.96	0.95	0.94	0.00360223
	Slc25a3	sp|Q8VEM8|MPCP_MOUSE	Phosphate carrier protein, mitochondrial	68	10	0.95	0.91	0.94	1.03	1.09	1.07	0.00367438
	Mmab	sp|Q9D273|MMAB_MOUSE	Cob(I)yrinic acid a,c-diamide adenosyltransferase, mitochondrial	11	4	0.91	0.91	0.91	1.04	1.08	1.14	0.00369944
	Manba	sp|Q8K2I4|MANBA_MOUSE	Beta-mannosidase	3	2	1.06	1.16	1.1	0.93	0.86	0.88	0.00374048
	C12orf65	sp|Q80VP5|CL065_MOUSE	Probable peptide chain release factor C12orf65, mitochondrial	1	1	0.96	0.87	0.88	1.07	1.1	1.12	0.00377319
	Ica1	sp|P97411|ICA69_MOUSE	Islet cell autoantigen 1	20	7	1.14	1.28	1.13	0.89	0.78	0.78	0.00379591
	Mpp1	tr|A2AN84|A2AN84_MOUSE	Membrane protein, palmitoylated	32	11	0.94	0.91	0.92	1.05	1.12	1.05	0.00385097
	Prdx2	sp|Q61171|PRDX2_MOUSE	Peroxiredoxin-2	144	7	0.89	0.93	0.84	1.13	1.15	1.06	0.00385795
	Tmod2	sp|Q9JKK7|TMOD2_MOUSE	Tropomodulin-2	94	15	0.94	0.97	0.92	1.05	1.08	1.04	0.00385795
	Atic	sp|Q9CWJ9|PUR9_MOUSE	Bifunctional purine biosynthesis protein PURH	67	14	0.95	0.96	0.92	1.08	1.03	1.07	0.00387673
	Dpp3	sp|Q99KK7|DPP3_MOUSE	Dipeptidyl peptidase 3	65	14	0.93	0.89	0.88	1.16	1.07	1.07	0.0040259
	Thbs4	tr|B2RTL6|B2RTL6_MOUSE	Thrombospondin 4	6	2	1.07	1.25	1.29	0.81	0.8	0.79	0.00402895
	Parp11	sp|Q8CFF0-3|PAR11_MOUSE	Isoform 3 of Poly [ADP-ribose] polymerase 11	2	1	0.6	0.77	0.69	1.46	1.14	1.33	0.00404981
	Lmf1	sp|Q3U3R4|LMF1_MOUSE	Lipase maturation factor 1	3	2	0.89	0.85	0.7	1.15	1.18	1.24	0.00407103
	Ptpn5	sp|P54830|PTN5_MOUSE	Tyrosine-protein phosphatase non-receptor type 5	12	7	0.97	0.92	0.9	1.07	1.05	1.09	0.00417736
	Spon1	sp|Q8VCC9|SPON1_MOUSE	Spondin-1	8	4	0.91	0.86	0.82	1.21	1.1	1.09	0.00435222
	Plekho1	sp|Q9JIY0|PKHO1_MOUSE	Pleckstriny domain-containing family O member 1	4	2	0.97	0.9	0.87	1.09	1.09	1.08	0.00435682
	Sos1	sp|Q62245|SOS1_MOUSE	Son of sevenless 1	23	10	0.95	0.96	0.96	1.04	1.02	1.07	0.00435682
	Gale	tr|B1AV55|B1AV55_MOUSE	Galactose-4-epimerase, UDP	6	2	0.81	0.91	0.7	1.15	1.25	1.19	0.00439611
	Pgp	sp|Q8CHP8|PGP_MOUSE	Phosphoglycolate phosphatase	28	8	0.89	0.91	0.93	1.14	1.04	1.09	0.00442403
	Tbc1d25	sp|A1A5B6|TBC25_MOUSE	TBC1 domain family member 25	3	3	0.84	0.82	0.75	1.33	1.15	1.13	0.00444976
	Rapgef1	tr|Q91ZZ2|Q91ZZ2_MOUSE	Guanine nucleotide exchange factor	13	7	0.92	0.98	0.92	1.07	1.05	1.06	0.00449371
	Gldc	sp|Q91W43|GCSP_MOUSE	Glycine dehydrogenase [decarboxylating], mitochondrial	22	15	1.06	1.02	1.03	0.97	0.95	0.96	0.00453542
	Herc2	sp|Q4U2R1|HERC2_MOUSE	E3 ubiquitin-protein ligase HERC2	10	8	0.96	0.87	0.82	1.13	1.12	1.11	0.00461858
	Pars2	sp|Q8CFI5|SYPM_MOUSE	Probable prolyl-tRNA synthetase, mitochondrial	7	3	0.83	0.81	0.92	1.2	1.07	1.16	0.00479309
	Atp5f1	sp|Q9CQQ7|AT5F1_MOUSE	ATP synthase subunit b, mitochondrial	85	15	0.97	0.92	0.91	1.04	1.09	1.07	0.00481268
	Guk1	sp|Q64520|KGUA_MOUSE	Guanylate kinase	16	4	0.98	0.98	0.96	1.04	1.02	1.02	0.00481268
	Gabra2	sp|P26048|GBRA2_MOUSE	Gamma-aminobutyric acid receptor subunit alpha-2	34	8	0.84	0.76	0.7	1.32	1.29	1.09	0.00487698
	Adi1	sp|Q99JT9|MTND_MOUSE	1,2-dihydroxy-3-keto-5-methylthiopentene dioxygenase	7	5	0.87	0.67	0.66	1.23	1.18	1.4	0.00492059
	3110043O21Rik	tr|Q3U3D8|Q3U3D8_MOUSE	MCG141727, isoform CRA_a	8	4	0.95	0.94	0.88	1.11	1.05	1.08	0.00493581
	S100a1	tr|Q91V77|Q91V77_MOUSE	S100 calcium binding protein A1	14	2	0.88	0.89	0.89	1.13	1.04	1.18	0.00500301
	Hdhd3	sp|Q9CYW4|HDHD3_MOUSE	Haloacid dehalogenase-like hydrolase domain-containing protein 3	12	4	0.79	0.91	0.74	1.24	1.1	1.22	0.00501476
	Mthfd1l	sp|Q3V3R1|C1TM_MOUSE	Monofunctional C1-tetrahydrofolate synthase, mitochondrial	40	17	0.95	0.94	0.86	1.1	1.08	1.07	0.005024
	Gfpt1	sp|P47856-2|GFPT1_MOUSE	Isoform 2 of Glucosamine--fructose-6-phosphate aminotransferase [isomerizing] 1	10	6	0.97	0.93	0.88	1.07	1.09	1.07	0.00505209
	Adprhl2	sp|Q8CG72-2|ARHL2_MOUSE	Isoform 2 of Poly(ADP-ribose) glycohydrolase ARH3	26	8	0.97	0.95	0.91	1.04	1.07	1.05	0.00506372
	Lingo3	sp|Q6GQU6|LIGO3_MOUSE	Leucine-rich repeat and immunoglobulin-like domain-containing nogo receptor-interacting protein 3	2	1	0.93	0.95	0.88	1.06	1.12	1.06	0.00518184
	Arhgef1	sp|Q61210-5|ARHG1_MOUSE	Isoform 5 of Rho guanine nucleotide exchange factor 1	9	4	0.98	0.94	0.91	1.05	1.07	1.06	0.00521092
	Spire1	tr|Q6ZPX2|Q6ZPX2_MOUSE	MKIAA1135 protein	9	5	0.95	0.91	0.88	1.11	1.12	1.04	0.00544672
	Psmd5	sp|Q8BJY1|PSMD5_MOUSE	26S proteasome non-ATPase regulatory subunit 5	36	7	0.93	0.92	0.88	1.03	1.11	1.12	0.00544672
	Cmc1	sp|Q9CPZ8|COXAM_MOUSE	COX assembly mitochondrial protein	5	1	1.11	1.05	1.19	0.91	0.87	0.87	0.00544834
	Vps35	sp|Q9EQH3|VPS35_MOUSE	Vacuolar protein sorting-associated protein 35	88	20	0.93	0.94	0.85	1.13	1.06	1.1	0.00556239
	Esd	sp|Q9R0P3|ESTD_MOUSE	S-formylglutathione hydrolase	29	6	1.21	1.1	1.18	0.74	0.91	0.86	0.00558832
	Ptgr1	sp|Q91YR9|PTGR1_MOUSE	Prostaglandin reductase 1	1	1	0.84	0.73	0.82	1.08	1.22	1.31	0.00560375
	Usp8	sp|Q80U87|UBP8_MOUSE	Ubiquitin carboxyl-terminal hydrolase 8	13	6	0.95	0.95	0.86	1.08	1.09	1.08	0.00565016
	Plekha7	sp|Q3UIL6-3|PKHA7_MOUSE	Isoform 3 of Pleckstriny domain-containing family A member 7	9	4	0.7	0.86	0.9	1.22	1.19	1.13	0.00566664
	Glo1	sp|Q9CPU0|LGUL_MOUSE	Lactoylglutathione lyase	63	10	0.64	0.77	0.67	1.51	1.16	1.24	0.00568814
	Nat1	sp|P50294|ARY1_MOUSE	Arylamine N-acetyltransferase 1	3	2	0.9	0.9	0.94	1.12	1.12	1.03	0.00576349
	Glb1	tr|Q3TAW7|Q3TAW7_MOUSE	Beta-galactosidase	10	5	1.3	1.32	1.13	0.68	0.67	0.89	0.00579824
	3110002H16Rik	tr|Q3U4H5|Q3U4H5_MOUSE	Putative uncharacterized protein	22	6	0.98	0.92	0.92	1.05	1.05	1.08	0.00582069
	Pgls	sp|Q9CQ60|6PGL_MOUSE	6-phosphogluconolactonase	22	7	0.97	0.95	0.92	1.08	1.03	1.06	0.0058726
	1700019G17Rik	tr|E0CYM0|E0CYM0_MOUSE	Uncharacterized protein	1	1	1.19	1.59	1.33	0.49	0.72	0.69	0.00587707
	Lrrtm2	sp|Q8BGA3|LRRT2_MOUSE	Leucine-rich repeat transmembrane neuronal protein 2	7	4	0.9	0.95	0.93	1.11	1.08	1.03	0.0059421
	Tspan18	tr|A2AGS8|A2AGS8_MOUSE	Tetraspanin 18	4	1	1.42	1.32	1.24	0.5	0.88	0.64	0.00596327
	Sucla2	sp|Q9Z2I9|SUCB1_MOUSE	Succinyl-CoA ligase [ADP-forming] subunit beta, mitochondrial	212	22	0.95	0.94	0.96	1.04	1.03	1.09	0.00601993
	Nudt3	sp|Q9JI46|NUDT3_MOUSE	Diphosphoinositol polyphosphate phosphohydrolase 1	42	4	1.07	1.11	1.06	0.97	0.89	0.89	0.00602667
	Nudt16	sp|Q6P3D0|NUD16_MOUSE	U8 snoRNA-decapping enzyme	8	5	0.88	0.91	0.84	1.04	1.16	1.17	0.00603442
	C1orf177	sp|A2AVQ5|CA177_MOUSE	Uncharacterized protein C1orf177	1	1	2.2	1.94	1.21	0.24	0.21	0.21	0.00620094
	Tmem165	sp|P52875|TM165_MOUSE	Transmembrane protein 165	2	2	0.63	0.54	0.63	1.15	1.38	1.67	0.00644982
	Usp32	tr|Q5SX11|Q5SX11_MOUSE	Ubiquitin carboxyl-terminal hydrolase	14	7	0.85	0.78	0.79	1.05	1.25	1.27	0.00646654
	Abcb7	sp|Q61102|ABCB7_MOUSE	ATP-binding cassette sub-family B member 7, mitochondrial	32	11	0.9	0.94	0.96	1.09	1.03	1.08	0.00648247
	Rfk	sp|Q8CFV9|RIFK_MOUSE	Riboflavin kinase	7	4	0.84	0.92	0.79	1.23	1.08	1.14	0.00653338
	Uqcrfs1	sp|Q9CR68|UCRI_MOUSE	Cytochrome b-c1 complex subunit Rieske, mitochondrial	82	11	0.97	0.96	0.91	1.05	1.04	1.07	0.00655615
	Stoml2	sp|Q99JB2|STML2_MOUSE	Stomatin-like protein 2	24	9	0.95	0.92	0.82	1.11	1.11	1.09	0.00658499
	Ankrd13d	sp|Q6PD24|AN13D_MOUSE	Ankyrin repeat domain-containing protein 13D	5	3	0.71	0.94	0.8	1.19	1.21	1.14	0.00658544
	Cfb	tr|B8JJM6|B8JJM6_MOUSE	Complement factor B	3	2	0.57	0.78	0.79	1.42	1.13	1.32	0.00659149
	Entpd2	sp|O55026|ENTP2_MOUSE	Ectonucleoside triphosphate diphosphohydrolase 2	17	5	1.44	1.23	1.1	0.75	0.73	0.75	0.00664825
	Synpr	sp|Q8BGN8-2|SYNPR_MOUSE	Isoform 2 of Synaptoporin	8	2	1.1	1.2	1.16	0.94	0.84	0.76	0.0067774
	Pon2	sp|Q62086|PON2_MOUSE	Serum paraoxonase/arylesterase 2	14	4	1.08	1.1	1.11	0.94	0.83	0.94	0.00685502
	Helz	sp|Q6DFV5|HELZ_MOUSE	Probable helicase with zinc finger domain	3	3	0.9	0.94	0.95	1.11	1.04	1.05	0.00686227
	Dalrd3	sp|Q6PJN8|DALD3_MOUSE	DALR anticodon-binding domain-containing protein 3	1	1	0.93	0.89	0.98	1.07	1.07	1.06	0.0070807
	Slc35b2	sp|Q91ZN5-2|S35B2_MOUSE	Isoform 2 of Adenosine 3'-phospho 5'-phosphosulfate transporter 1	3	1	1.17	1.13	1.04	0.93	0.88	0.85	0.00727953
	Nat8l	sp|Q3UGX3|NAT8L_MOUSE	N-acetylaspartate synthetase	3	2	0.93	0.9	0.94	1.11	1.09	1.02	0.00732754
	Myo18b	tr|E9PV66|E9PV66_MOUSE	Uncharacterized protein	1	1	0.89	0.91	0.71	1.15	1.19	1.15	0.00734748
	Rpl14	sp|Q9CR57|RL14_MOUSE	60S ribosomal protein L14	18	3	1.56	1.31	1.16	0.8	0.58	0.6	0.00739608
	Ddr1	sp|Q03146|DDR1_MOUSE	Epithelial discoidin domain-containing receptor 1	5	4	0.95	0.95	0.96	1.07	1.01	1.05	0.00741787
	Krr1	sp|Q8BGA5|KRR1_MOUSE	KRR1 small subunit processome component	2	2	1.07	1.37	1.4	0.71	0.79	0.67	0.00743635
	Txnrd1	sp|Q9JMH6|TRXR1_MOUSE	Thioredoxin reductase 1, cytoplasmic	25	11	0.94	0.9	0.89	1.15	1.06	1.05	0.00744803
	Capn1	sp|O35350|CAN1_MOUSE	Calpain-1 catalytic subunit	33	13	0.94	0.89	0.9	1.09	1.14	1.03	0.00744803
	Glmn	sp|Q8BZM1|GLMN_MOUSE	Glomulin	5	3	0.92	0.86	0.77	1.21	1.07	1.17	0.00761347
	Gnl3	sp|Q8CI11-2|GNL3_MOUSE	Isoform 2 of Guanine nucleotide-binding protein-like 3	2	1	0.47	0.58	0.63	1.29	1.78	1.25	0.00761513
	Mfsd4	sp|Q6PDC8-2|MFSD4_MOUSE	Isoform 2 of Major facilitator superfamily domain-containing protein 4	2	1	0.97	0.91	0.89	1.12	1.05	1.07	0.0078901
	Entpd5	tr|Q3TQC7|Q3TQC7_MOUSE	Putative uncharacterized protein	7	4	0.98	0.94	0.97	1.04	1.02	1.05	0.00793309
	Cend1	sp|Q9JKC6|CEND_MOUSE	Cell cycle exit and neuronal differentiation protein 1	15	4	0.96	0.98	0.95	1.02	1.06	1.03	0.00793309
	Osbp	sp|Q3B7Z2-2|OSBP1_MOUSE	Isoform 2 of Oxysterol-binding protein 1	25	8	0.96	0.94	0.99	1.03	1.04	1.05	0.00802312
	Msrb2	sp|Q78J03|MSRB2_MOUSE	Methionine-R-sulfoxide reductase B2, mitochondrial	6	2	0.88	0.88	0.96	1.13	1.04	1.1	0.0081579
	Rit1	sp|P70426|RIT1_MOUSE	GTP-binding protein Rit1	2	2	0.91	0.72	0.86	1.25	1.12	1.14	0.00819748
	Scn2a1	tr|B1AWN6|B1AWN6_MOUSE	Sodium channel voltage-gated type II alpha 1	102	24	0.96	0.95	0.89	1.1	1.05	1.05	0.00833512
	Abcc8	tr|B2RUS7|B2RUS7_MOUSE	ATP-binding cassette, sub-family C (CFTR/MRP), member 8	13	9	1.07	1.02	1.11	0.92	0.95	0.93	0.00833512
	Arhgap1	tr|A2AH25|A2AH25_MOUSE	Rho GTPase activating protein 1	46	12	1.07	1.1	1.04	0.97	0.89	0.93	0.00834098
	Erbb4	sp|Q61527|ERBB4_MOUSE	Receptor tyrosine-protein kinase erbB-4	3	3	0.95	0.93	0.91	1.11	1.08	1.02	0.00834098
	Arhgap23	tr|B1AQY2|B1AQY2_MOUSE	Rho GTPase activating protein 23	39	17	0.97	0.94	0.93	1.04	1.03	1.09	0.00849714
	Ccdc32	tr|Q3UHY7|Q3UHY7_MOUSE	Coiled-coil domain containing 32	1	1	0.97	0.95	0.91	1.08	1.05	1.03	0.00856317
	Msh3	tr|E9QPY6|E9QPY6_MOUSE	Uncharacterized protein	1	1	0.88	0.9	0.88	1.04	1.2	1.1	0.00859579
	C1ql3	sp|Q9ESN4|C1QL3_MOUSE	Complement C1q-like protein 3	4	1	1.12	1.05	1.04	0.92	0.96	0.92	0.00865645
	Obfc1	sp|Q8K2X3|STN1_MOUSE	CST complex subunit STN1	2	2	0.96	0.98	0.93	1.07	1.03	1.04	0.00882084
	Lclat1	sp|Q3UN02|LCLT1_MOUSE	Lysocardiolipin acyltransferase 1	7	4	0.89	0.9	0.87	1.2	1.04	1.1	0.00882282
	Stradb	sp|Q8K4T3|STRAB_MOUSE	STE20-related kinase adapter protein beta	2	2	0.82	0.95	0.83	1.11	1.2	1.08	0.00882347
	Rpa3	sp|Q9CQ71|RFA3_MOUSE	Replication protein A 14 kDa subunit	8	5	0.95	0.9	0.91	1.03	1.07	1.13	0.0088263
	Mrps31	sp|Q61733|RT31_MOUSE	28S ribosomal protein S31, mitochondrial	5	5	1.16	1.08	1.07	0.96	0.89	0.85	0.00907379
	Bax	tr|Q8K3J2|Q8K3J2_MOUSE	Bcl2-associated X protein kappa isoform	3	2	0.92	0.76	0.83	1.2	1.06	1.22	0.00912097
	Rnf2	sp|Q9CQJ4|RING2_MOUSE	E3 ubiquitin-protein ligase RING2	2	2	0.91	0.93	0.93	1.05	1.14	1.04	0.00917497
	Isca1	sp|Q9D924|ISCA1_MOUSE	Iron-sulfur cluster assembly 1, mitochondrial	12	2	0.98	0.91	0.91	1.1	1.07	1.04	0.00928757
	C20orf108	sp|Q9D8B6|CT108_MOUSE	Transmembrane protein C20orf108	4	1	0.86	0.88	0.69	1.29	1.19	1.1	0.00928979
	Hmgcs2	sp|P54869|HMCS2_MOUSE	Hydroxymethylglutaryl-CoA synthase, mitochondrial	10	3	0.92	0.87	0.8	1.23	1.09	1.09	0.00934087
	Smarcal1	sp|Q8BJL0|SMAL1_MOUSE	SWI/SNF-related matrix-associated actin-dependent regulator of chromatin subfamily A-like protein 1	7	4	0.94	0.86	0.81	1.08	1.21	1.1	0.00934266
	Brf1	sp|Q8CFK2|TF3B_MOUSE	Transcription factor IIIB 90 kDa subunit	1	1	0.97	0.91	0.84	1.12	1.08	1.08	0.00942697
	D10Jhu81e	sp|Q9D172|ES1_MOUSE	ES1 protein, mitochondrial	47	7	0.94	0.86	0.92	1.04	1.09	1.15	0.00942697
	Abr	sp|Q5SSL4|ABR_MOUSE	Active breakpoint cluster region-related protein	114	24	0.96	0.92	0.85	1.12	1.06	1.07	0.00952018
	Raver1	sp|Q9CW46|RAVR1_MOUSE	Ribonucleoprotein PTB-binding 1	7	4	0.92	0.91	0.95	1.08	1.02	1.12	0.00956105
	Ehd3	sp|Q9QXY6|EHD3_MOUSE	EH domain-containing protein 3	125	21	1.14	1.12	1.03	0.87	0.95	0.89	0.00959907
	Dhx36	sp|Q8VHK9|DHX36_MOUSE	Probable ATP-dependent RNA helicase DHX36	18	11	0.97	0.89	0.96	1.06	1.05	1.07	0.00967895
	Mipep	sp|A6H611|MIPEP_MOUSE	Mitochondrial intermediate peptidase	9	6	0.97	0.9	0.95	1.05	1.04	1.09	0.00967895
	Ckmt1	sp|P30275|KCRU_MOUSE	Creatine kinase U-type, mitochondrial	258	13	0.92	0.92	0.77	1.1	1.18	1.11	0.00969886
	Sun2	sp|Q8BJS4-3|SUN2_MOUSE	Isoform 3 of SUN domain-containing protein 2	3	2	0.76	0.84	0.88	1.11	1.3	1.1	0.00974212
	Fat2	sp|Q5F226|FAT2_MOUSE	Protocadherin Fat 2	4	1	0.23	0.22	0.3	1.27	2.36	1.61	0.00977756
	Trip10	sp|Q8CJ53-3|CIP4_MOUSE	Isoform 3 of Cdc42-interacting protein 4	1	1	0.9	0.87	0.81	1.24	1.06	1.11	0.00984105
	Aldh18a1	sp|Q9Z110|P5CS_MOUSE	Delta-1-pyrroline-5-carboxylate synthase	16	8	1.11	1.11	1.07	0.98	0.85	0.87	0.00987192
	Setx	sp|A2AKX3|SETX_MOUSE	Probable helicase senataxin	3	2	0.91	0.83	0.87	1.1	1.23	1.06	0.00987871
	Tdrd7	sp|Q8K1H1|TDRD7_MOUSE	Tudor domain-containing protein 7	9	5	0.89	0.89	0.98	1.08	1.05	1.11	0.00988999
	Acaa1a	sp|Q921H8|THIKA_MOUSE	3-ketoacyl-CoA thiolase A, peroxisomal	36	8	1.22	1.12	1.09	0.79	0.83	0.95	0.00990546
	Rab21	sp|P35282|RAB21_MOUSE	Ras-related protein Rab-21	24	7	0.95	0.92	0.94	1.06	1.02	1.11	0.00996932
	4930542N07Rik	tr|Q9D4X6|Q9D4X6_MOUSE	Novel protein	1	1	0.96	0.85	0.87	1.11	1.16	1.05	0.0100693
	Slc1a4	sp|O35874|SATT_MOUSE	Neutral amino acid transporter A	16	6	0.97	0.85	0.83	1.07	1.16	1.12	0.0101385
	Sepsecs	sp|Q6P6M7|SPCS_MOUSE	O-phosphoseryl-tRNA(Sec) selenium transferase	3	1	0.89	0.92	0.89	1.18	1.06	1.05	0.0101889
	Ttl	sp|P38585|TTL_MOUSE	Tubulin--tyrosine ligase	2	1	1.24	1.07	1.43	0.81	0.72	0.73	0.0102135
	Nfrkb	sp|Q6PIJ4|NFRKB_MOUSE	Nuclear factor related to kappa-B-binding protein	1	1	0.93	0.78	0.84	1.06	1.23	1.16	0.0103598
	Cst3	sp|P21460|CYTC_MOUSE	Cystatin-C	16	3	0.95	0.9	0.98	1.06	1.07	1.04	0.0104697
	Dmd	sp|P11531|DMD_MOUSE	Dystrophin	28	15	0.97	0.9	0.87	1.12	1.1	1.04	0.0104711
	1110020G09Rik	tr|Q14BL1|Q14BL1_MOUSE	1110020G09Rik protein	42	12	0.95	0.93	0.98	1.07	1.02	1.05	0.0104796
	Tgm2	sp|P21981|TGM2_MOUSE	Protein-glutamine gamma-glutamyltransferase 2	12	5	0.91	0.83	0.87	1.16	1.03	1.21	0.0107502
	Rundc3b	sp|Q6PDC0|RUN3B_MOUSE	RUN domain-containing protein 3B	1	1	0.67	0.75	0.87	1.17	1.4	1.12	0.0109209
	Pisd	sp|Q8BSF4|PISD_MOUSE	Phosphatidylserine decarboxylase proenzyme	16	5	0.91	0.91	0.89	1.18	1.07	1.04	0.0109211
	Rab23	tr|Q9D4I9|Q9D4I9_MOUSE	RAB23, member RAS oncogene family, isoform CRA_a	18	7	0.97	0.97	0.91	1.06	1.06	1.03	0.0110565
	Ccdc41	sp|Q9D5R3|CCD41_MOUSE	Coiled-coil domain-containing protein 41	1	1	0.8	0.73	0.79	1.07	1.2	1.41	0.0110812
	Rap1gap2	sp|Q5SVL6|RPGP2_MOUSE	Rap1 GTPase-activating protein 2	31	14	1.16	1.12	1.02	0.93	0.9	0.88	0.0111605
	Cdk11	sp|P24788|CDK11_MOUSE	Cyclin-dependent kinase 11	7	4	1.13	1.11	1.03	0.96	0.87	0.9	0.0112134
	Hsdl1	sp|Q8BTX9|HSDL1_MOUSE	Inactive hydroxysteroid dehydrogenase-like protein 1	17	4	0.92	0.9	0.91	1.05	1.17	1.05	0.0112134
	Golga3	sp|P55937|GOGA3_MOUSE	Golgin subfamily A member 3	20	10	0.94	0.92	0.85	1.14	1.12	1.03	0.0112606
	Pigt	tr|B7ZC19|B7ZC19_MOUSE	Phosphatidylinositol glycan anchor biosynthesis, class T	4	2	0.65	0.9	0.87	1.12	1.24	1.23	0.011267
	Tor1aip1	sp|Q921T2|TOIP1_MOUSE	Torsin-1A-interacting protein 1	7	3	0.95	0.93	0.9	1.06	1.03	1.13	0.0112931
	Ublcp1	sp|Q8BGR9|UBCP1_MOUSE	Ubiquitin-like domain-containing CTD phosphatase 1	8	4	1.05	1.05	1.08	0.97	0.89	0.96	0.0114106
	Fchsd2	sp|Q3USJ8-3|FCSD2_MOUSE	Isoform 3 of FCH and double SH3 domains protein 2	1	1	0.8	0.87	0.94	1.08	1.1	1.22	0.0114828
	Pam16	sp|Q9CQV1|TIM16_MOUSE	Mitochondrial import inner membrane translocase subunit TIM16	5	3	0.91	0.92	0.76	1.16	1.18	1.07	0.0115007
	Kptn	sp|Q8VCX6|KPTN_MOUSE	Kaptin	5	3	0.93	0.91	0.89	1.16	1.03	1.07	0.0116784
	Tns3	sp|Q5SSZ5|TENS3_MOUSE	Tensin-3	7	4	0.97	0.86	0.91	1.05	1.13	1.08	0.0117386
	Adam22	sp|Q9R1V6-14|ADA22_MOUSE	Isoform 12 of Disintegrin and metalloproteinase domain-containing protein 22	70	13	0.98	0.92	0.96	1.04	1.03	1.07	0.0119413
	Ppp2r5c	tr|F6SCV1|F6SCV1_MOUSE	Uncharacterized protein	62	12	0.99	0.92	0.95	1.04	1.04	1.06	0.0119413
	Atp6v1d	sp|P57746|VATD_MOUSE	V-type proton ATPase subunit D	80	12	0.97	0.95	0.88	1.08	1.09	1.04	0.0119623
	Ahcy	sp|P50247|SAHH_MOUSE	Adenosylhomocysteinase	98	15	0.94	0.89	0.97	1.06	1.04	1.11	0.0119623
	Stx17	sp|Q9D0I4|STX17_MOUSE	Syntaxin-17	4	4	0.98	0.87	0.88	1.05	1.12	1.09	0.0120946
	Hsd17b8	sp|P50171|DHB8_MOUSE	Estradiol 17-beta-dehydrogenase 8	20	8	0.86	0.88	0.81	1.27	1.06	1.1	0.0122969
	Hspa12a	sp|Q8K0U4|HS12A_MOUSE	Heat shock 70 kDa protein 12A	199	26	1.07	1.06	1.02	0.98	0.92	0.95	0.0123485
	L2hgdh	sp|Q91YP0|L2HDH_MOUSE	L-2-hydroxyglutarate dehydrogenase, mitochondrial	20	8	0.92	0.88	0.97	1.11	1.03	1.09	0.0123758
	Sgsm1	sp|Q8BPQ7|SGSM1_MOUSE	Small G protein signaling modulator 1	31	11	0.95	0.94	0.88	1.13	1.08	1.03	0.0123818
	Fam63b	sp|Q6PDI6-2|FA63B_MOUSE	Isoform 2 of Protein FAM63B	1	1	1.07	1.1	1.14	0.94	0.81	0.94	0.0124499
	Wdr4	sp|Q9EP82|WDR4_MOUSE	tRNA (guanine-N(7)-)-methyltransferase subunit WDR4	1	1	0.75	0.79	0.94	1.11	1.13	1.29	0.0125279
	Plcd4	sp|Q8K3R3-2|PLCD4_MOUSE	Isoform 2 of 1-phosphatidylinositol-4,5-bisphosphate phosphodiesterase delta-4	3	2	0.87	0.9	0.85	1.08	1.24	1.06	0.0125504
	Nr2c2ap	sp|Q3TV70|NR2CA_MOUSE	Nuclear receptor 2C2-associated protein	2	1	0.68	0.91	0.65	1.42	1.19	1.15	0.0125504
	Lrpprc	sp|Q6PB66|LPPRC_MOUSE	Leucine-rich PPR motif-containing protein, mitochondrial	126	33	1.13	1.12	1.01	0.93	0.89	0.92	0.0126102
	Yars	tr|A2A7S7|A2A7S7_MOUSE	Tyrosyl-tRNA synthetase	103	23	1.12	1.15	1.02	0.92	0.86	0.93	0.0126532
	Pik3cb	sp|Q8BTI9|PK3CB_MOUSE	Phosphatidylinositol-4,5-bisphosphate 3-kinase catalytic subunit beta isoform	6	4	0.94	0.91	0.93	1.12	1.01	1.1	0.0127403
	Elp3	sp|Q9CZX0-2|ELP3_MOUSE	Isoform 2 of Elongator complex protein 3	22	8	0.97	0.92	0.98	1.03	1.04	1.05	0.0127718
	Slc6a15	sp|Q8BG16|S6A15_MOUSE	Sodium-dependent neutral amino acid transporter B(0)AT2	3	3	0.93	0.88	0.98	1.1	1.05	1.06	0.0127805
	Fancd2	tr|B2RSU4|B2RSU4_MOUSE	Fanconi anemia, complementation group D2	1	1	1.03	1.07	1.09	0.98	0.9	0.94	0.0132192
	Ddah1	sp|Q9CWS0|DDAH1_MOUSE	N(G),N(G)-dimethylarginine dimethylaminohydrolase 1	107	14	0.92	0.95	0.89	1.13	1.02	1.07	0.0133205
	Chrm3	tr|Q542R4|Q542R4_MOUSE	Cholinergic receptor, muscarinic 3, cardiac	5	2	0.93	0.89	0.8	1.21	1.1	1.06	0.0133434
	4922505G16Rik	tr|E9Q7G9|E9Q7G9_MOUSE	Uncharacterized protein	1	1	0.93	0.55	0.66	1.34	1.39	1.14	0.0133609
	Apoo	tr|Q9D186|Q9D186_MOUSE	Apolipoprotein O	20	5	0.97	0.96	0.93	1.07	1.06	1.01	0.0134651
	Ubap1	sp|Q8BH48-2|UBAP1_MOUSE	Isoform 2 of Ubiquitin-associated protein 1	8	5	0.99	0.84	0.82	1.09	1.13	1.13	0.0134651
	Taf8	sp|Q9EQH4-5|TAF8_MOUSE	Isoform 5 of Transcription initiation factor TFIID subunit 8	1	1	0.96	0.93	0.98	1.02	1.07	1.04	0.0135019
	Cd99l2	sp|Q8BIF0|C99L2_MOUSE	CD99 antigen-like protein 2	8	3	0.91	0.87	0.77	1.05	1.15	1.25	0.0135357
	Tph2	sp|Q8CGV2|TPH2_MOUSE	Tryptophan 5-hydroxylase 2	7	4	1.11	1.15	1.28	0.8	0.72	0.95	0.0135877
	Tdrd3	sp|Q91W18-3|TDRD3_MOUSE	Isoform 3 of Tudor domain-containing protein 3	5	4	0.89	0.97	0.85	1.14	1.11	1.04	0.0137319
	Fam82a2	sp|Q3UJU9|RMD3_MOUSE	Regulator of microtubule dynamics protein 3	33	9	0.93	0.94	0.79	1.16	1.08	1.1	0.0137725
	Bcat2	tr|O88374|O88374_MOUSE	Branched-chain-amino-acid aminotransferase	14	4	0.97	0.9	0.9	1.09	1.02	1.11	0.0139392
	Isy1	sp|Q69ZQ2|ISY1_MOUSE	Pre-mRNA-splicing factor ISY1	2	1	0.94	0.93	0.89	1.05	1.04	1.15	0.0139423
	Nhlrc2	sp|Q8BZW8|NHLC2_MOUSE	NHL repeat-containing protein 2	14	6	0.98	0.98	0.94	1.03	1.02	1.05	0.0140279
	Serpine2	tr|Q543R5|Q543R5_MOUSE	Serine (Or cysteine) peptidase inhibitor, clade E, member 2, isoform CRA_b	19	6	1.07	1.23	1.12	0.94	0.86	0.77	0.014174
	Rerg	sp|Q8R367|RERG_MOUSE	Ras-related and estrogen-regulated growth inhibitor	3	2	0.83	0.93	0.86	1.02	1.18	1.18	0.0142334
	C5orf22	sp|Q8BGC1|CE022_MOUSE	UPF0489 protein C5orf22	4	2	0.86	0.75	0.73	1.38	1.25	1.04	0.0143284
	Myg1	sp|Q9JK81|MYG1_MOUSE	UPF0160 protein MYG1, mitochondrial	21	8	1.02	1.08	1.04	0.98	0.94	0.93	0.0143432
	Ptgs1	sp|P22437|PGH1_MOUSE	Prostaglandin G/H synthase 1	5	2	0.95	0.98	0.97	1.06	1.04	1.01	0.0146311
	Pdha1	tr|Q3UFJ3|Q3UFJ3_MOUSE	Pyruvate dehydrogenase E1 alpha 1	181	16	0.99	0.98	0.97	1.04	1.02	1.01	0.0147206
	Dcdc2	sp|Q5DU00|DCDC2_MOUSE	Doublecortin domain-containing protein 2	1	1	0.88	0.83	0.81	1.01	1.24	1.23	0.0147512
	Nwd1	sp|A6H603|NWD1_MOUSE	NACHT and WD repeat domain-containing protein 1	1	1	0.75	0.87	0.82	1.17	1.34	1.05	0.0148456
	Fam134b	tr|E9QPM1|E9QPM1_MOUSE	Uncharacterized protein	1	1	0.8	0.94	0.92	1.07	1.18	1.09	0.0148463
	Slc24a4	sp|Q8CGQ8-2|NCKX4_MOUSE	Isoform 2 of Sodium/potassium/calcium exchanger 4	3	2	0.91	0.95	0.93	1.13	1.02	1.06	0.0148679
	Ptpn9	tr|Q2M4G8|Q2M4G8_MOUSE	Protein tyrosine phosphatase, non-receptor type 9	14	6	0.96	0.92	0.91	1.01	1.11	1.09	0.0148679
	Gm3436	tr|D3YU43|D3YU43_MOUSE	MCG130637	1	1	1.14	1.11	1.03	0.95	0.93	0.85	0.0149982
	Atp5o	sp|Q9DB20|ATPO_MOUSE	ATP synthase subunit O, mitochondrial	76	9	0.95	0.92	0.95	1.12	1.04	1.03	0.0150247
	Gorab	sp|Q8BRM2|GORAB_MOUSE	RAB6-interacting golgin	1	1	0.84	0.98	0.74	1.18	1.14	1.12	0.015033
	Lrrc8a	sp|Q80WG5|LRC8A_MOUSE	Leucine-rich repeat-containing protein 8A	24	11	0.96	0.94	0.96	1.09	1.03	1.02	0.0150462
	Zmynd10	sp|Q99ML0|ZMY10_MOUSE	Zinc finger MYND domain-containing protein 10	1	1	0.8	0.86	0.88	1.12	1.29	1.05	0.0151254
	Mrpl12	sp|Q9DB15|RM12_MOUSE	39S ribosomal protein L12, mitochondrial	27	6	0.98	0.93	0.91	1.1	1.05	1.03	0.0151456
	Ccdc107	sp|Q9DCC3-2|CC107_MOUSE	Isoform 2 of Coiled-coil domain-containing protein 107	1	1	0.93	0.93	0.85	1.12	1.15	1.02	0.0152129
	Rhot1	sp|Q8BG51-3|MIRO1_MOUSE	Isoform 3 of Mitochondrial Rho GTPase 1	25	12	1	0.93	0.92	1.06	1.05	1.05	0.0152167
	Tbk1	sp|Q9WUN2|TBK1_MOUSE	Serine/threonine-protein kinase TBK1	9	4	0.98	0.93	0.94	1.02	1.09	1.05	0.0152167
	Cux1	sp|P53564|CUX1_MOUSE	Homeobox protein cut-like 1	2	1	0.96	0.79	0.83	1.05	1.17	1.2	0.0152253
	Uhrf1bp1l	sp|A2RSJ4|UH1BL_MOUSE	UHRF1-binding protein 1-like	27	12	0.9	0.9	0.83	1.23	1.1	1.04	0.0153326
	Chpf	sp|Q6IQX7|CHSS2_MOUSE	Chondroitin sulfate synthase 2	1	1	1.1	1.03	1.04	0.91	0.95	0.97	0.0156679
	Sirt5	sp|Q8K2C6|SIRT5_MOUSE	NAD-dependent deacetylase sirtuin-5	17	5	0.93	0.84	0.88	1.07	1.22	1.06	0.015759
	Tspan13	sp|Q9D8C2|TSN13_MOUSE	Tetraspanin-13	4	1	0.9	0.92	0.85	1.2	1.03	1.09	0.0159209
	Lgi1	sp|Q9JIA1|LGI1_MOUSE	Leucine-rich glioma-inactivated protein 1	102	9	0.91	0.95	0.96	1.09	1.09	1.01	0.015954
	Spats2l	sp|Q91WJ7|SPS2L_MOUSE	SPATS2-like protein	2	1	0.87	0.99	0.83	1.09	1.08	1.14	0.0159907
	Vps33b	sp|P59016|VP33B_MOUSE	Vacuolar protein sorting-associated protein 33B	33	16	0.97	0.91	0.85	1.05	1.14	1.07	0.0160442
	Spr	tr|Q91XH5|Q91XH5_MOUSE	Sepiapterin reductase	94	7	0.93	0.98	0.94	1.07	1.01	1.07	0.016489
	Itch	sp|Q8C863|ITCH_MOUSE	E3 ubiquitin-protein ligase Itchy	11	5	0.94	0.93	0.81	1.15	1.04	1.14	0.0165317
	Gsta4	sp|P24472|GSTA4_MOUSE	Glutathione S-transferase A4	33	9	0.85	0.84	0.85	1.25	1	1.2	0.0165693
	Neurod6	tr|Q5M8T7|Q5M8T7_MOUSE	Neurogenic differentiation 6	1	1	0.99	0.86	0.79	1.11	1.1	1.15	0.0166293
	Plxnd1	tr|Q3UH93|Q3UH93_MOUSE	Uncharacterized protein	21	12	1.09	1.06	1.04	0.97	0.96	0.88	0.0166529
	Dhtkd1	sp|A2ATU0|DHTK1_MOUSE	Probable 2-oxoglutarate dehydrogenase E1 component DHKTD1, mitochondrial	1	1	0.86	0.73	0.82	1.1	1.11	1.38	0.0167425
	Pef1	sp|Q8BFY6|PEF1_MOUSE	Peflin	12	2	0.93	0.96	0.94	1.02	1.11	1.04	0.0167839
	Ppm1b	tr|Q99NF7|Q99NF7_MOUSE	Ppm1b protein	30	6	0.97	0.91	0.94	1.02	1.06	1.11	0.0168999
	Gclc	tr|Q3TEF1|Q3TEF1_MOUSE	Glutamate-cysteine ligase, catalytic subunit, isoform CRA_c	53	13	0.95	0.93	0.93	1	1.1	1.08	0.0168999
	Numb	sp|Q9QZS3-4|NUMB_MOUSE	Isoform 4 of Protein numb	2	2	0.9	0.95	0.81	1.08	1.2	1.07	0.0170794
	Cops8	sp|Q8VBV7|CSN8_MOUSE	COP9 signalosome complex subunit 8	28	4	0.99	0.92	0.91	1.03	1.06	1.09	0.017133
	Phgdh	sp|Q61753|SERA_MOUSE	D-3-phosphoglycerate dehydrogenase	50	11	1.09	1.01	1.14	0.93	0.89	0.94	0.0172596
	Mb	tr|Q3UVB1|Q3UVB1_MOUSE	Myoglobin, isoform CRA_a	1	1	0.59	0.76	0.82	1.19	1.12	1.52	0.0172912
	Adam23	sp|Q9R1V7|ADA23_MOUSE	Disintegrin and metalloproteinase domain-containing protein 23	40	8	0.97	0.95	0.93	1.03	1.02	1.09	0.0173886
	Loxhd1	sp|C8YR32|LOXH1_MOUSE	Lipoxygenasey domain-containing protein 1	1	1	0.98	0.96	0.89	1.05	1.05	1.05	0.0174023
	Chrd	sp|Q9Z0E2|CHRD_MOUSE	Chordin	1	1	1.24	1.03	1.14	0.8	0.87	0.92	0.0174056
	Ip6k1	tr|Q6A097|Q6A097_MOUSE	MKIAA0263 protein	5	3	0.95	0.91	0.8	1.14	1.16	1.04	0.0176357
	Ilkap	sp|Q8R0F6|ILKAP_MOUSE	Integrin-linked kinase-associated serine/threonine phosphatase 2C	6	4	1.02	1.04	1.05	0.98	0.93	0.98	0.0177043
	Ddi2	sp|A2ADY9|DDI2_MOUSE	Protein DDI1 2	23	6	0.97	0.94	0.89	1.05	1.03	1.11	0.0178315
	C1qa	sp|P98086|C1QA_MOUSE	Complement C1q subcomponent subunit A	12	3	1.17	1.24	1.81	0.53	0.55	0.7	0.0178508
	Mthfd2	sp|P18155|MTDC_MOUSE	Bifunctional methylenetetrahydrofolate dehydrogenase/cyclohydrolase, mitochondrial	1	1	0.98	0.91	0.93	1.03	1.11	1.05	0.0178617
	C11orf54	sp|Q91V76|CK054_MOUSE	Ester hydrolase C11orf54	14	5	0.94	0.96	0.9	1.11	1.01	1.09	0.0179303
	Dcp2	sp|Q9CYC6|DCP2_MOUSE	mRNA-decapping enzyme 2	2	2	0.81	0.93	0.66	1.12	1.15	1.34	0.0179459
	Gk	sp|Q64516-1|GLPK_MOUSE	Isoform 1 of Glycerol kinase	76	15	0.97	0.95	0.9	1.1	1.03	1.04	0.0180686
	Sun1	sp|Q9D666|SUN1_MOUSE	SUN domain-containing protein 1	7	4	0.91	0.9	0.8	1.13	1.03	1.23	0.0183424
	Src	sp|P05480|SRC_MOUSE	Neuronal proto-oncogene tyrosine-protein kinase Src	25	9	0.91	0.99	0.87	1.1	1.09	1.04	0.018354
	Eno4	sp|Q8C042-3|ENO4_MOUSE	Isoform 3 of Enolase-like protein ENO4	1	1	0.58	0.74	0.78	1.35	1.03	1.52	0.0184008
	Tmem65	sp|Q4VAE3|TMM65_MOUSE	Transmembrane protein 65	43	6	0.94	0.98	0.91	1.05	1.02	1.09	0.01852
	Apeh	sp|Q8R146|APEH_MOUSE	Acylamino-acid-releasing enzyme	51	16	0.92	0.98	0.91	1.02	1.11	1.07	0.0187098
	Commd5	sp|Q8R395|COMD5_MOUSE	COMM domain-containing protein 5	12	5	0.97	0.92	0.9	1.12	1.02	1.06	0.0187257
	Flii	sp|Q9JJ28|FLII_MOUSE	Protein flightless-1	24	10	0.99	0.95	0.92	1.02	1.06	1.05	0.0188045
	Zbtb32	sp|Q9JKD9|ZBT32_MOUSE	Zinc finger and BTB domain-containing protein 32	1	1	0.97	0.9	0.94	1.11	1.03	1.04	0.0188387
	Gpt2	sp|Q8BGT5|ALAT2_MOUSE	Alanine aminotransferase 2	15	4	1.03	1.09	1.1	0.91	0.89	0.99	0.0188488
	Ptgds	sp|O09114-2|PTGDS_MOUSE	Isoform 2 of Prostaglandin-H2 D-isomerase	2	1	1.21	1.1	1.21	0.72	0.76	0.99	0.0188789
	Prex1	sp|Q69ZK0|PREX1_MOUSE	Phosphatidylinositol 3,4,5-trisphosphate-dependent Rac exchanger 1 protein	21	12	0.98	0.94	0.93	1.08	1.05	1.01	0.0189746
	Apob	tr|E9Q1Y3|E9Q1Y3_MOUSE	Uncharacterized protein	7	5	0.64	0.72	0.83	1.06	1.51	1.24	0.0190101
	Dync2h1	sp|Q45VK7|DYHC2_MOUSE	Cytoplasmic dynein 2 heavy chain 1	15	11	0.96	0.89	0.98	1.08	1.05	1.04	0.0190821
	Traf7	sp|Q922B6|TRAF7_MOUSE	E3 ubiquitin-protein ligase TRAF7	2	2	0.99	0.88	0.91	1.07	1.11	1.04	0.0190869
	Tm9sf1	sp|Q9DBU0|TM9S1_MOUSE	Transmembrane 9 superfamily member 1	1	1	0.84	0.95	0.95	1.05	1.07	1.14	0.0192276
	Glod4	sp|Q9CPV4|GLOD4_MOUSE	Glyoxalase domain-containing protein 4	132	14	0.85	0.88	0.9	1.21	1	1.17	0.0193009
	Lcat	sp|P16301|LCAT_MOUSE	Phosphatidylcholine-sterol acyltransferase	1	1	0.84	0.95	0.83	1.06	1.23	1.08	0.0193009
	Prkaa2	sp|Q8BRK8|AAPK2_MOUSE	5'-AMP-activated protein kinase catalytic subunit alpha-2	18	6	0.97	0.96	0.91	1.07	1.01	1.07	0.0193146
	Itpka	sp|Q8R071|IP3KA_MOUSE	Inositol-trisphosphate 3-kinase A	95	14	1.11	1.07	1.03	0.98	0.93	0.88	0.0193186
	Rab24	tr|Q0PD31|Q0PD31_MOUSE	RAB24, member RAS oncogene family	22	5	0.97	0.93	0.89	1.12	1.02	1.07	0.0193186
	Dus2l	tr|Q14A90|Q14A90_MOUSE	Dihydrouridine synthase 2-like (SMM1, S. cerevisiae)	1	1	0.94	0.91	0.72	1.18	1.08	1.17	0.0194589
	Gnl2	sp|Q99LH1|NOG2_MOUSE	Nucleolar GTP-binding protein 2	1	1	0.71	0.61	0.7	1.07	1.26	1.65	0.0197359
	Atf4	sp|Q06507|ATF4_MOUSE	Cyclic AMP-dependent transcription factor ATF-4	2	1	0.97	0.94	0.93	1.11	1.03	1.03	0.0197629
	Flad1	sp|Q8R123-2|FAD1_MOUSE	Isoform 2 of FAD synthase	15	8	0.92	1	0.9	1.08	1.07	1.04	0.0198301
	Sirt2	sp|Q8VDQ8-2|SIRT2_MOUSE	Isoform 2 of NAD-dependent deacetylase sirtuin-2	119	13	1.21	1.11	1.01	0.91	0.86	0.89	0.0199249
	Fn1	sp|P11276|FINC_MOUSE	Fibronectin	22	13	0.74	0.9	0.76	1.06	1.37	1.15	0.0199749
	Rpl27a	sp|P14115|RL27A_MOUSE	60S ribosomal protein L27a	15	3	0.98	0.82	0.92	1.12	1.1	1.06	0.0200921
	Cryz	sp|P47199|QOR_MOUSE	Quinone oxidoreductase	31	7	0.94	0.86	0.96	1.11	1.02	1.11	0.0201772
	Auh	sp|Q9JLZ3|AUHM_MOUSE	Methylglutaconyl-CoA hydratase, mitochondrial	45	8	0.93	0.88	0.95	1.04	1.05	1.16	0.0201874
	Trmu	sp|Q9DAT5|MTU1_MOUSE	Mitochondrial tRNA-specific 2-thiouridylase 1	10	4	0.89	0.98	0.87	1.06	1.15	1.05	0.0202372
	Mertk	sp|Q60805|MERTK_MOUSE	Tyrosine-protein kinase Mer	4	4	0.93	0.75	0.86	1.19	1.24	1.03	0.0202776
	Fez2	sp|Q6TYB5|FEZ2_MOUSE	Fasciculation and elongation protein zeta-2	2	1	1.07	1.1	1.01	0.96	0.91	0.96	0.020279
	Kcna4	sp|Q61423|KCNA4_MOUSE	Potassium voltage-gated channel subfamily A member 4	26	6	0.92	0.94	0.95	1.11	1	1.08	0.020364
	Tm9sf3	tr|Q8C6F5|Q8C6F5_MOUSE	Putative uncharacterized protein	5	2	0.94	0.95	0.91	1	1.11	1.09	0.0205837
	C17orf108	sp|Q3UN90|CQ108_MOUSE	UPF0631 protein C17orf108	3	2	0.92	0.78	0.9	1.13	1.03	1.22	0.0207283
	Pfkl	sp|P12382|K6PL_MOUSE	6-phosphofructokinase, liver type	154	22	1	0.93	0.92	1.07	1.06	1.03	0.0207407
	Sars2	sp|Q9JJL8|SYSM_MOUSE	Seryl-tRNA synthetase, mitochondrial	6	5	0.97	0.97	0.9	1.07	1.02	1.06	0.0207407
	Pnpla2	sp|Q8BJ56-2|PLPL2_MOUSE	Isoform 2 of Patatin-like phospholipase domain-containing protein 2	1	1	0.93	0.96	0.95	1.01	1.04	1.1	0.0207407
	Prmt1	tr|Q3UIG8|Q3UIG8_MOUSE	Putative uncharacterized protein	34	10	0.95	0.97	0.83	1.08	1.09	1.07	0.0207617
	Phactr1	sp|Q2M3X8|PHAR1_MOUSE	Phosphatase and actin regulator 1	22	10	0.97	0.98	0.93	1.06	1.01	1.05	0.0207757
	Csnk1e	sp|Q9JMK2|KC1E_MOUSE	Casein kinase I isoform epsilon	26	8	0.94	0.99	0.88	1.08	1.05	1.05	0.0208354
	Ccbl1	tr|Q05CI8|Q05CI8_MOUSE	Ccbl1 protein	22	7	0.93	0.91	0.95	1	1.12	1.09	0.0208739
	Hypk	sp|Q9CR41|HYPK_MOUSE	Huntingtin-interacting protein K	6	2	0.85	0.85	0.95	1.01	1.16	1.18	0.0209368
	C5orf33	sp|Q8C5H8|CE033_MOUSE	UPF0465 protein C5orf33	37	12	0.96	0.9	0.99	1.05	1.04	1.06	0.0209682
	Nudcd3	tr|B0FTY3|B0FTY3_MOUSE	NudC domain containing 3, isoform CRA_a	15	6	0.98	0.95	0.92	1.02	1.09	1.04	0.0209682
	Dbi	tr|Q4VWZ5|Q4VWZ5_MOUSE	Diazepam binding inhibitor, splice form 1b	59	3	1.09	1.06	1.07	0.92	0.87	1	0.02107
	Pak6	sp|Q3ULB5|PAK6_MOUSE	Serine/threonine-protein kinase PAK 6	2	2	0.94	0.92	0.76	1.16	1.05	1.17	0.0210826
	Pign	sp|Q9R1S3|PIGN_MOUSE	GPI ethanolamine phosphate transferase 1	1	1	1.09	1.04	1.21	0.82	0.94	0.9	0.0211592
	Nme7	sp|Q9QXL8|NDK7_MOUSE	Nucleoside diphosphate kinase 7	7	3	0.98	0.97	0.92	1.02	1.04	1.07	0.0212607
	Aifm1	tr|B1AU24|B1AU24_MOUSE	Apoptosis-inducing factor, mitochondrion-associated 1	85	13	1	0.87	0.87	1.08	1.06	1.13	0.0212994
	Nos1	sp|Q9Z0J4|NOS1_MOUSE	Nitric oxide synthase, brain	72	21	0.93	0.97	0.83	1.12	1.1	1.04	0.0212994
	AI462493	tr|Q3V2E3|Q3V2E3_MOUSE	MCG17864, isoform CRA_b	1	1	0.98	0.8	0.84	1.21	1.1	1.07	0.0215653
	Ddhd2	sp|Q80Y98|DDHD2_MOUSE	Phospholipase DDHD2	21	9	0.99	0.85	0.89	1.13	1.1	1.04	0.021791
	Gm628	tr|B9EKG2|B9EKG2_MOUSE	Gm628 protein	1	1	0.86	0.89	0.79	1	1.21	1.26	0.0218146
	Slc9a6	tr|E9QAX8|E9QAX8_MOUSE	Sodium/hydrogen exchanger	18	5	0.96	0.89	0.93	1.08	1.13	1.01	0.0219362
	Epm2aip1	sp|Q8VEH5|EPMIP_MOUSE	EPM2A-interacting protein 1	37	13	0.96	0.93	0.85	1.05	1.05	1.15	0.0220894
	Clpp	sp|O88696|CLPP_MOUSE	Putative ATP-dependent Clp protease proteolytic subunit, mitochondrial	46	8	0.95	0.92	0.99	1.05	1.02	1.08	0.0222583
	Sv2a	sp|Q9JIS5|SV2A_MOUSE	Synaptic vesicle glycoprotein 2A	89	13	0.98	0.94	0.89	1.07	1.02	1.1	0.0222947
	Lyrm7	tr|B9EIE8|B9EIE8_MOUSE	LYR motif containing 7	5	1	0.75	0.97	0.83	1.26	1.11	1.09	0.0223047
	Gm5151	tr|B2RWJ3|B2RWJ3_MOUSE	EG381582 protein	3	1	0.92	0.78	0.95	1.18	1.05	1.12	0.0223649
	Trim26	tr|B8JJ53|B8JJ53_MOUSE	Tripartite motif-containing 26	2	1	1	0.94	0.89	1.05	1.07	1.06	0.0225571
	Pip5k1b	sp|P70181|PI51B_MOUSE	Phosphatidylinositol-4-phosphate 5-kinase type-1 beta	16	4	0.95	0.93	0.99	1.04	1.08	1.02	0.0225962
	Mtpap	sp|Q9D0D3|PAPD1_MOUSE	Poly(A) RNA polymerase, mitochondrial	7	4	0.84	0.96	0.86	1.15	1.01	1.16	0.0226377
	Nipa1	sp|Q8BHK1|NIPA1_MOUSE	Magnesium transporter NIPA1	1	1	0.87	0.91	0.88	1.01	1.22	1.1	0.0227188
	Myadm	tr|Q0VE46|Q0VE46_MOUSE	Myadm protein	2	1	0.86	0.84	0.76	1.05	1.13	1.37	0.0227286
	Fam78a	sp|Q8C552|FA78A_MOUSE	Protein FAM78A	1	1	0.91	0.82	0.84	1.01	1.27	1.15	0.0230347
	Ptpn2	sp|Q06180|PTN2_MOUSE	Tyrosine-protein phosphatase non-receptor type 2	1	1	0.92	0.86	0.91	1.03	1.07	1.21	0.0230531
	Mdga2	sp|P60755|MDGA2_MOUSE	MAM domain-containing glycosylphosphatidylinositol anchor protein 2	3	2	0.9	0.98	0.96	1.02	1.06	1.08	0.0232152
	Snf8	sp|Q9CZ28|SNF8_MOUSE	Vacuolar-sorting protein SNF8	10	5	0.96	0.93	0.95	1.03	1.11	1.02	0.0232152
	Ppp6c	sp|Q9CQR6|PPP6_MOUSE	Serine/threonine-protein phosphatase 6 catalytic subunit	25	4	0.96	0.97	0.99	1.01	1.05	1.02	0.0232152
	Rlbp1	tr|Q544Y3|Q544Y3_MOUSE	Retinaldehyde binding protein 1, isoform CRA_a	5	4	1.23	1.07	1.07	0.93	0.79	0.91	0.0232314
	Dgkq	sp|Q6P5E8|DGKQ_MOUSE	Diacylglycerol kinase theta	17	8	0.96	0.89	0.88	1.16	1.1	1.01	0.0232457
	Lchn	sp|Q3UHG7|LCHN_MOUSE	Protein LCHN	11	6	0.99	0.87	0.95	1.06	1.07	1.06	0.0232769
	Bckdk	tr|Q3UCB5|Q3UCB5_MOUSE	Branched chain ketoacid dehydrogenase kinase, isoform CRA_a	1	1	1	0.94	0.95	1.04	1.02	1.05	0.0233994
	Gga1	sp|Q8R0H9|GGA1_MOUSE	ADP-ribosylation factor-binding protein GGA1	30	6	0.96	0.95	0.98	1.06	1	1.05	0.0233994
	Omg	sp|Q63912|OMGP_MOUSE	Oligodendrocyte-myelin glycoprotein	52	8	0.92	0.93	0.97	1.12	1.03	1.03	0.0234905
	Usp19	tr|E9Q9M5|E9Q9M5_MOUSE	Ubiquitin carboxyl-terminal hydrolase	20	12	0.98	0.91	0.93	1.01	1.07	1.1	0.0234905
	Jakmip2	tr|D3YXK0|D3YXK0_MOUSE	MCG4624, isoform CRA_c	22	10	0.98	0.97	0.91	1.02	1.07	1.05	0.0236707
	Commd7	tr|A2AU52|A2AU52_MOUSE	COMM domain containing 7	7	4	0.93	0.99	0.94	1.07	1.01	1.06	0.0236707
	mt-Atp8	tr|Q7JCZ0|Q7JCZ0_MOUSE	ATP synthase protein 8	7	2	0.93	0.98	0.84	1.08	1.14	1.05	0.0236995
	Acyp2	sp|P56375|ACYP2_MOUSE	Acylphosphatase-2	18	5	0.96	0.95	0.92	1.12	1.04	1.02	0.0237194
	C15orf40	sp|Q9CRC3|CO040_MOUSE	UPF0235 protein C15orf40	1	1	1.17	1.41	1.08	0.93	0.71	0.7	0.0237278
	Acp1	tr|Q561M1|Q561M1_MOUSE	Acp1 protein	30	4	0.9	0.98	0.88	1.13	1.08	1.02	0.0237374
	Nub1	tr|Q3UYM1|Q3UYM1_MOUSE	RIKEN cDNA 6330412F12, isoform CRA_e	3	2	0.75	0.64	0.85	1.49	1.24	1.04	0.0237682
	Depdc7	sp|Q91WS7|DEPD7_MOUSE	DEP domain-containing protein 7	1	1	0.95	0.79	0.87	1.1	1.05	1.24	0.0238173
	Rragc	sp|Q99K70|RRAGC_MOUSE	Ras-related GTP-binding protein C	13	4	0.98	0.96	0.96	1.06	1	1.04	0.0241101
	Ivd	tr|A3KGG9|A3KGG9_MOUSE	Isovaleryl coenzyme A dehydrogenase	78	13	0.88	0.91	0.92	1.16	0.99	1.13	0.0241219
	Ppil2	sp|Q9D787|PPIL2_MOUSE	Peptidyl-prolyl cis-trans isomerase-like 2	2	2	0.87	1.01	0.84	1.1	1.1	1.08	0.0241285
	Tmem55a	tr|A2AP25|A2AP25_MOUSE	Transmembrane protein 55A	1	1	0.91	0.96	0.94	1.11	1.08	1	0.0242696
	Lztfl1	sp|Q9JHQ5|LZTL1_MOUSE	Leucine zipper transcription factor-like protein 1	38	7	0.97	0.95	0.83	1.1	1.05	1.09	0.024294
	Dtx3l	sp|Q3UIR3|DTX3L_MOUSE	E3 ubiquitin-protein ligase DTX3L	1	1	0.96	0.86	0.94	1.09	1.02	1.14	0.024294
	Palmd	sp|Q9JHU2|PALMD_MOUSE	Palmdelphin	9	5	1.27	1.23	1.01	0.85	0.91	0.73	0.0244647
	Aarsd1	tr|A2A4P3|A2A4P3_MOUSE	Alanyl-tRNA synthetase domain containing 1	12	7	0.98	0.96	0.92	1.02	1.03	1.08	0.0245585
	Atp5j	sp|P97450|ATP5J_MOUSE	ATP synthase-coupling factor 6, mitochondrial	72	7	0.94	0.96	0.82	1.16	1.07	1.06	0.0245658
	Carkd	sp|Q9CZ42-3|CARKD_MOUSE	Isoform 3 of Carbohydrate kinase domain-containing protein	43	8	0.93	0.92	0.92	1.1	1.13	0.99	0.0245849
	Ubr1	sp|O70481|UBR1_MOUSE	E3 ubiquitin-protein ligase UBR1	11	7	0.96	0.95	0.84	1.13	1.1	1.03	0.0248355
	Slc1a1	sp|P51906|EAA3_MOUSE	Excitatory amino acid transporter 3	14	4	0.95	0.98	0.85	1.05	1.07	1.1	0.024886
	Lrsam1	tr|A2AUL3|A2AUL3_MOUSE	Leucine rich repeat and sterile alpha motif containing 1	19	10	1	0.92	0.91	1.06	1.03	1.09	0.0248962
	Cxcl10	sp|P17515|CXL10_MOUSE	C-X-C motif chemokine 10	1	1	1.05	1.13	1.12	0.97	0.8	0.93	0.0249126
	Epha7	sp|Q61772|EPHA7_MOUSE	Ephrin type-A receptor 7	8	4	0.95	0.92	0.96	1.1	1	1.06	0.0249415
	Tusc3	tr|Q8BTV1|Q8BTV1_MOUSE	Tumor suppressor candidate 3	6	4	0.94	0.98	0.82	1.08	1.11	1.07	0.0249436
	Arap1	sp|Q4LDD4-3|ARAP1_MOUSE	Isoform 3 of Arf-GAP with Rho-GAP domain, ANK repeat and PH domain-containing protein 1	3	2	0.9	0.97	0.95	1.03	1.04	1.12	0.0249827
	Ufm1	sp|P61961|UFM1_MOUSE	Ubiquitin-fold modifier 1	8	4	0.97	0.97	0.89	1.07	1.08	1.02	0.025161
	Rftn1	sp|Q6A0D4|RFTN1_MOUSE	Raftlin	5	3	0.98	0.97	1	1.01	1.03	1.02	0.0253864
	Ugp2	sp|Q91ZJ5|UGPA_MOUSE	UTP--glucose-1-phosphate uridylyltransferase	114	20	0.94	0.94	0.86	1.16	1.07	1.02	0.0253942
	Med12	tr|A2AGH9|A2AGH9_MOUSE	Mediator of RNA polymerase II transcription, subunit 12 (Yeast)	1	1	0.78	0.98	0.75	1.08	1.13	1.28	0.0254007
	Ubxn1	sp|Q922Y1|UBXN1_MOUSE	UBX domain-containing protein 1	12	3	0.93	0.91	0.92	1.01	1.07	1.17	0.0255018
	Dera	sp|Q91YP3|DEOC_MOUSE	Putative deoxyribose-phosphate aldolase	3	2	0.92	0.88	0.92	1	1.18	1.1	0.0255145
	Gsr	sp|P47791|GSHR_MOUSE	Glutathione reductase, mitochondrial	44	8	0.86	0.86	0.91	0.99	1.22	1.15	0.0255311
	Col4a4	sp|Q9QZR9|CO4A4_MOUSE	Collagen alpha-4(IV) chain	1	1	1.31	1.07	1.21	0.98	0.69	0.75	0.0256592
	Ppp5c	sp|Q60676|PPP5_MOUSE	Serine/threonine-protein phosphatase 5	48	14	0.93	0.99	0.94	1.09	1.02	1.04	0.0256732
	Farp1	tr|E9Q805|E9Q805_MOUSE	Uncharacterized protein	37	6	0.96	0.97	0.92	1.04	1.01	1.09	0.0256732
	C16orf13	sp|Q9DCS2|CP013_MOUSE	UPF0585 protein C16orf13	10	5	0.88	0.87	0.94	1	1.19	1.12	0.0256792
	H1fx	tr|Q80ZM5|Q80ZM5_MOUSE	H1 histone family, member X	6	4	0.97	0.94	0.85	1.13	1.04	1.06	0.025703
	Ero1l	sp|Q8R180|ERO1A_MOUSE	ERO1-like protein alpha	20	10	1.02	1.01	1.03	0.99	0.96	0.99	0.0257214
	Slc27a4	sp|Q91VE0|S27A4_MOUSE	Long-chain fatty acid transport protein 4	28	12	0.99	0.97	0.92	1.05	1.02	1.05	0.0257214
	Soat1	sp|Q61263|SOAT1_MOUSE	Sterol O-acyltransferase 1	1	1	0.96	0.9	0.94	1.11	1	1.07	0.0259466
	Cltc	tr|Q5SXR6|Q5SXR6_MOUSE	Clathrin, heavy polypeptide (Hc)	746	65	0.97	0.92	0.93	1.1	1.06	1	0.0260027
	Ndrg4	sp|Q8BTG7-3|NDRG4_MOUSE	Isoform 3 of Protein NDRG4	24	7	0.97	0.98	0.87	1.07	1.05	1.07	0.0260481
	Vamp7	sp|P70280|VAMP7_MOUSE	Vesicle-associated membrane protein 7	7	5	0.92	1	0.88	1.05	1.09	1.05	0.0261225
	Enoph1	sp|Q8BGB7|ENOPH_MOUSE	Enolase-phosphatase E1	19	2	1.18	1.45	1.08	0.92	0.65	0.73	0.0261941
	Shisa4	sp|Q8CA71|SHSA4_MOUSE	Protein shisa-4	3	1	1.14	1.02	1.11	0.9	0.85	0.98	0.0262237
	Atp5b	sp|P56480|ATPB_MOUSE	ATP synthase subunit beta, mitochondrial	843	25	0.95	0.97	0.88	1.12	1.02	1.07	0.0262783
	Txnl1	sp|Q8CDN6|TXNL1_MOUSE	Thioredoxin-like protein 1	61	12	0.93	0.98	0.89	1.13	1.04	1.04	0.0262783
	Pgm2l1	sp|Q8CAA7|PGM2L_MOUSE	Glucose 1,6-bisphosphate synthase	98	17	1.17	1.11	1	0.95	0.89	0.87	0.0263605
	Tsr2	sp|Q8C8T8|TSR2_MOUSE	Pre-rRNA-processing protein TSR2	8	4	0.94	0.99	0.9	1.09	1.06	1.02	0.026426
	Ablim3	sp|Q69ZX8|ABLM3_MOUSE	Actin-binding LIM protein 3	2	2	1.39	1.14	1.67	0.54	0.33	0.93	0.0264852
	Rprd1b	sp|Q9CSU0|RPR1B_MOUSE	Regulation of nuclear pre-mRNA domain-containing protein 1B	6	4	0.89	0.87	0.89	1.03	1.25	1.07	0.0264863
	Deptor	sp|Q570Y9|DPTOR_MOUSE	DEP domain-containing mTOR-interacting protein	2	1	0.94	0.88	0.87	1	1.19	1.11	0.0264987
	Tf	sp|Q921I1|TRFE_MOUSE	Serotransferrin	124	18	0.69	0.75	0.94	1.02	1.32	1.28	0.0265376
	Cacna1d	sp|Q99246-3|CAC1D_MOUSE	Isoform 2 of Voltage-dependent L-type calcium channel subunit alpha-1D	4	3	0.98	0.93	0.96	1.03	1.02	1.09	0.0265599
	Scamp1	tr|Q3TD71|Q3TD71_MOUSE	Secretory carrier membrane protein 1	63	9	0.99	0.96	0.89	1.06	1.04	1.05	0.0266973
	Dbt	sp|P53395|ODB2_MOUSE	Lipoamide acyltransferase component of branched-chain alpha-keto acid dehydrogenase complex, mitochondrial	20	8	0.96	0.98	0.91	1.07	1.01	1.08	0.0266973
	Prrc2b	tr|A2AN33|A2AN33_MOUSE	Novel protein (5830434P21Rik)	4	4	0.93	0.94	0.98	1.01	1.1	1.05	0.0266973
	B2m	tr|Q91XJ8|Q91XJ8_MOUSE	Beta-2 microglobulin	2	1	0.9	0.87	0.85	1.01	1.11	1.26	0.0267949
	Xpo6	sp|Q924Z6-2|XPO6_MOUSE	Isoform 2 of Exportin-6	1	1	0.83	0.95	0.96	1.13	1.03	1.11	0.0269274
	Itm2c	sp|Q91VK4|ITM2C_MOUSE	Integral membrane protein 2C	20	5	0.96	1	0.94	1.04	1.02	1.03	0.0269653
	Ociad1	sp|Q9CRD0|OCAD1_MOUSE	OCIA domain-containing protein 1	17	7	1.09	1.14	1	0.9	0.91	0.96	0.0270337
	Tbc1d24	sp|Q3UUG6|TBC24_MOUSE	TBC1 domain family member 24	20	6	0.97	0.92	0.85	1.16	1.06	1.04	0.0271112
	Znf598	sp|Q80YR4|ZN598_MOUSE	Zinc finger protein 598	1	1	0.99	0.89	0.82	1.11	1.04	1.15	0.0273571
	Tor3a	sp|Q9ER38|TOR3A_MOUSE	Torsin-3A	2	2	0.81	1.01	0.87	1.14	1.1	1.08	0.0273596
	Serpina3k	sp|P07759|SPA3K_MOUSE	Serine protease inhibitor A3K	67	12	0.51	0.5	0.4	1.2	2.15	1.24	0.0273958
	Cbl	sp|P22682|CBL_MOUSE	E3 ubiquitin-protein ligase CBL	14	6	0.99	0.95	0.91	1.08	1.03	1.03	0.0274237
	Esyt2	sp|Q3TZZ7|ESYT2_MOUSE	Extended synaptotagmin-2	25	11	1.08	1.04	1.11	0.98	0.85	0.95	0.0274792
	Sez6	sp|Q7TSK2|SEZ6_MOUSE	Seizure protein 6	8	3	1	0.93	0.85	1.08	1.09	1.06	0.0274792
	N6amt1	tr|D3Z6J0|D3Z6J0_MOUSE	HemK methyltransferase family member 2, isoform CRA_b	1	1	0.96	0.9	0.98	1.09	1.05	1.02	0.0274794
	Cast	sp|P51125-3|ICAL_MOUSE	Isoform 3 of Calpastatin	8	4	0.91	0.93	0.99	1.08	1.01	1.07	0.0276388
	Mras	sp|O08989|RASM_MOUSE	Ras-related protein M-Ras	29	8	1.06	1.13	1.05	1	0.88	0.88	0.0276406
	Kcna6	sp|Q61923|KCNA6_MOUSE	Potassium voltage-gated channel subfamily A member 6	14	5	0.95	0.9	0.98	1.09	1.01	1.07	0.0277053
	Slc16a1	tr|Q544N9|Q544N9_MOUSE	Solute carrier family 16 (Monocarboxylic acid transporters), member 1	16	2	0.84	0.96	0.85	1.03	1.1	1.23	0.0278594
	Hbb-b2	sp|P02089|HBB2_MOUSE	Hemoglobin subunit beta-2	736	11	0.36	0.45	0.52	1.19	2.21	1.27	0.0281429
	Rapgef2	sp|Q8CHG7|RPGF2_MOUSE	Rap guanine nucleotide exchange factor 2	79	25	0.97	0.97	0.91	1.1	1.03	1.03	0.0282413
	Arl6ip4	sp|Q9JM93|AR6P4_MOUSE	ADP-ribosylation factor-like protein 6-interacting protein 4	2	1	0.64	0.94	0.55	1.06	1.32	1.5	0.0284078
	Zc3hc1	sp|Q80YV2-2|NIPA_MOUSE	Isoform 2 of Nuclear-interacting partner of ALK	2	2	0.59	0.88	0.71	1.37	1.46	1	0.0284602
	Dnajc27	sp|Q8CFP6|DJC27_MOUSE	DnaJ subfamily C member 27	3	2	0.8	0.9	0.73	1.15	1.39	1.04	0.0286279
	Gpr56	sp|Q8K209|GPR56_MOUSE	G-protein coupled receptor 56	5	2	0.95	0.95	0.76	1.16	1.1	1.08	0.0286736
	Dcp1a	sp|Q91YD3|DCP1A_MOUSE	mRNA-decapping enzyme 1A	7	5	0.98	0.88	0.92	1.12	1.01	1.09	0.0286951
	Pik3ip1	sp|Q7TMJ8|P3IP1_MOUSE	Phosphoinositide-3-kinase-interacting protein 1	3	1	0.93	0.98	0.84	1.06	1.14	1.05	0.0288152
	Pld2	tr|Q6NV49|Q6NV49_MOUSE	Phospholipase D2	6	4	0.85	0.88	0.98	1.18	1.04	1.07	0.0289023
	Dip2c	tr|B7ZMZ7|B7ZMZ7_MOUSE	Dip2c protein	58	20	1	0.94	0.86	1.06	1.07	1.08	0.028929
	Cmpk2	sp|Q3U5Q7|CMPK2_MOUSE	UMP-CMP kinase 2, mitochondrial	28	10	1	0.97	0.95	1.02	1.04	1.02	0.0289372
	Sec63	sp|Q8VHE0|SEC63_MOUSE	Translocation protein SEC63	18	10	1	0.92	0.91	1.07	1.02	1.07	0.0290108
	Hddc2	sp|Q3SXD3|HDDC2_MOUSE	HD domain-containing protein 2	9	4	1.08	1.06	1.03	0.99	0.96	0.89	0.0290108
	Ahi1	sp|Q8K3E5|AHI1_MOUSE	Jouberin	9	6	0.95	0.93	0.91	1.14	1	1.07	0.0290835
	Pnn	sp|O35691|PININ_MOUSE	Pinin	16	7	0.99	0.95	0.92	1.02	1.09	1.04	0.0292001
	Hexb	tr|Q3TXR9|Q3TXR9_MOUSE	Putative uncharacterized protein	28	10	0.92	0.94	1	1.02	1.05	1.07	0.0292967
	Atp5a1	sp|Q03265|ATPA_MOUSE	ATP synthase subunit alpha, mitochondrial	935	27	0.96	0.97	0.89	1.1	1.01	1.08	0.0293046
	Gcdh	sp|Q60759|GCDH_MOUSE	Glutaryl-CoA dehydrogenase, mitochondrial	14	5	0.89	1.01	0.91	1.05	1.08	1.06	0.0293765
	H2afx	sp|P27661|H2AX_MOUSE	Histone H2A.x	15	5	0.99	0.95	0.87	1.09	1.04	1.06	0.0293765
	Mrpl55	sp|Q9CZ83-2|RM55_MOUSE	Isoform 2 of 39S ribosomal protein L55, mitochondrial	1	1	1.02	1.13	1.11	0.95	0.96	0.84	0.0293835
	Sgk223	sp|Q571I4|SG223_MOUSE	Tyrosine-protein kinase SgK223	4	3	1.17	1.1	1.03	0.9	0.83	0.98	0.0294057
	Oxnad1	sp|Q8VE38-2|OXND1_MOUSE	Isoform 2 of Oxidoreductase NAD-binding domain-containing protein 1	8	2	0.89	0.94	0.92	1.11	0.99	1.15	0.0294165
	Il15ra	sp|Q60819-4|I15RA_MOUSE	Isoform 4 of Interleukin-15 receptor subunit alpha	1	1	0.88	0.91	0.9	0.98	1.16	1.17	0.0295426
	Atg2a	sp|Q6P4T0|ATG2A_MOUSE	Autophagy-related protein 2 A	5	3	0.97	0.82	0.87	1.03	1.21	1.1	0.0296492
	Supv3l1	sp|Q80YD1|SUV3_MOUSE	ATP-dependent RNA helicase SUPV3L1, mitochondrial	13	6	1.01	0.87	0.8	1.12	1.13	1.07	0.0296722
	Arhgef10l	sp|A2AWP8|ARGAL_MOUSE	Rho guanine nucleotide exchange factor 10-like protein	1	1	0.98	0.95	0.84	1.05	1.12	1.07	0.0297404
	Ppp1r3d	tr|A2AJW4|A2AJW4_MOUSE	MCG51138	2	2	0.88	0.99	0.83	1.11	1.16	1.03	0.0298524
	Hspb7	sp|P35385|HSPB7_MOUSE	Heat shock protein beta-7	1	1	1.17	1	1.09	0.95	0.9	0.89	0.0298773
	Adcy1	sp|O88444|ADCY1_MOUSE	Adenylate cyclase type 1	22	6	0.93	0.96	0.85	1.15	1.1	1.01	0.0298773
	Tmub1	sp|Q9JMG3|TMUB1_MOUSE	Transmembrane and ubiquitin-like domain-containing protein 1	2	1	1.01	0.84	0.81	1.12	1.06	1.16	0.029976
	Abcg2	sp|Q7TMS5|ABCG2_MOUSE	ATP-binding cassette sub-family G member 2	5	2	1.23	1.03	1.06	0.86	0.9	0.92	0.0300412
	Cdh19	tr|E9Q3A7|E9Q3A7_MOUSE	Uncharacterized protein	1	1	1.13	1.23	1.12	0.98	0.67	0.87	0.0302466
	Ufl1	sp|Q8CCJ3|UFL1_MOUSE	E3 UFM1-protein ligase 1	8	6	0.99	0.93	0.91	1.06	1.01	1.09	0.030397
	Zzef1	sp|Q5SSH7-2|ZZEF1_MOUSE	Isoform 2 of Zinc finger ZZ-type and EF-hand domain-containing protein 1	33	22	1	0.94	0.9	1.03	1.05	1.08	0.0304111
	S1pr1	sp|O08530|S1PR1_MOUSE	Sphingosine 1-phosphate receptor 1	11	2	0.88	0.96	0.97	1.11	1.06	1.02	0.0304234
	Abtb2	sp|Q7TQI7|ABTB2_MOUSE	Ankyrin repeat and BTB/POZ domain-containing protein 2	1	1	1	0.92	0.93	1.08	1.02	1.05	0.0306945
	Col6a3	tr|D3YWD1|D3YWD1_MOUSE	Uncharacterized protein	1	1	0.93	0.99	0.87	1.02	1.09	1.1	0.030798
	Csl	tr|Q80X68|Q80X68_MOUSE	Citrate synthase	140	8	0.97	0.97	0.91	1.09	1.02	1.03	0.0310001
	Aaas	sp|P58742|AAAS_MOUSE	Aladin	7	4	0.99	0.93	0.88	1.05	1.03	1.11	0.0310414
	Pnmal1	sp|Q80VM8|PNML1_MOUSE	PNMA-like protein 1	2	2	0.92	0.82	0.6	1.07	1.4	1.19	0.0311244
	D4Ertd22e	sp|Q6NXN1|CA144_MOUSE	UPF0485 protein C1orf144	2	2	0.95	0.76	0.92	1.21	1.06	1.09	0.0311351
	Cand1	sp|Q6ZQ38|CAND1_MOUSE	Cullin-associated NEDD8-dissociated protein 1	158	30	1	0.95	0.91	1.07	1.04	1.03	0.0312298
	Mbl2	sp|P41317|MBL2_MOUSE	Mannose-binding protein C	2	2	0.64	1.02	0.78	1.18	1.24	1.14	0.0312298
	Gpld1	tr|Q8VCU2|Q8VCU2_MOUSE	Glycosylphosphatidylinositol specific phospholipase D1	3	2	0.66	0.88	0.63	1	1.52	1.31	0.0314339
	Mical2	sp|Q8BML1|MICA2_MOUSE	Protein MICAL-2	2	1	0.94	0.98	0.89	1.07	1.01	1.11	0.031478
	Postn	sp|Q62009|POSTN_MOUSE	Periostin	2	2	0.84	0.85	0.9	1.07	1.04	1.3	0.0314824
	Prss3	tr|Q792Z0|Q792Z0_MOUSE	Trypsinogen 11	2	1	0.9	0.98	0.94	1.01	1.06	1.11	0.0314943
	Pelo	sp|Q80X73|PELO_MOUSE	Protein pelota	4	4	0.84	0.88	0.94	1.04	1.24	1.06	0.0316208
	Slc4a4	tr|A7E1Z5|A7E1Z5_MOUSE	Electrogenic Na-bicarbonate cotransporter splice variant NBCe1-E	72	18	0.98	0.95	0.87	1.11	1.02	1.08	0.031634
	Grb2	sp|Q60631|GRB2_MOUSE	Growth factor receptor-bound protein 2	41	8	0.96	0.95	0.88	1.14	1.03	1.04	0.0316629
	Os9	sp|Q8K2C7-2|OS9_MOUSE	Isoform 2 of Protein OS-9	4	3	0.94	0.97	0.84	1.05	1.05	1.15	0.0318475
	Ermp1	sp|Q3UVK0|ERMP1_MOUSE	Endoplasmic reticulum metallopeptidase 1	19	5	0.93	0.96	0.95	1.05	1	1.11	0.0319002
	Scn3a	tr|A2ASI5|A2ASI5_MOUSE	Sodium channel voltage-gated type III alpha	64	15	1.01	0.92	0.91	1.04	1.05	1.07	0.0319002
	Katnb1	sp|Q8BG40|KTNB1_MOUSE	Katanin p80 WD40-containing subunit B1	14	8	0.94	0.97	0.86	1.09	1.12	1.01	0.0319509
	Ppox	sp|P51175|PPOX_MOUSE	Protoporphyrinogen oxidase	4	3	0.83	0.9	0.93	1	1.12	1.22	0.031952
	Zfand2b	sp|Q91X58|ZFN2B_MOUSE	AN1-type zinc finger protein 2B	3	1	0.83	0.74	0.83	1.33	0.96	1.31	0.0319667
	1810046J19Rik	tr|A2A556|A2A556_MOUSE	Novel protein similar to C17orf37 (Homo sapiens)	10	3	0.83	0.99	0.81	1.2	1.03	1.13	0.0319959
	Lypla1	sp|P97823-2|LYPA1_MOUSE	Isoform 2 of Acyl-protein thioesterase 1	30	4	0.97	0.89	0.91	1.09	1	1.14	0.032019
	Mcam	sp|Q8R2Y2|MUC18_MOUSE	Cell surface glycoprotein MUC18	10	5	1.26	1.18	0.99	0.79	0.88	0.91	0.0320802
	Sec24a	sp|Q3U2P1|SC24A_MOUSE	Protein transport protein Sec24A	11	7	0.87	1	0.87	1.06	1.05	1.15	0.0321306
	Scn4a	sp|Q9ER60|SCN4A_MOUSE	Sodium channel protein type 4 subunit alpha	20	5	0.99	0.96	0.92	1.05	1.07	1.01	0.0321306
	Samhd1	sp|Q60710|SAMH1_MOUSE	SAM domain and HD domain-containing protein 1	9	4	1.07	1.05	1.01	0.92	0.96	0.99	0.0321306
	Tab3	tr|B1ASY9|B1ASY9_MOUSE	Mitogen-activated protein kinase kinase kinase 7 interacting protein 3	8	3	1	0.85	0.87	1.05	1.16	1.07	0.0322058
	Srrt	sp|Q99MR6-4|SRRT_MOUSE	Isoform D of Serrate RNA effector molecule	16	8	0.99	0.97	0.89	1.06	1.05	1.04	0.0323931
	Dffa	sp|O54786-2|DFFA_MOUSE	Isoform ICAD-S of DNA fragmentation factor subunit alpha	5	2	0.97	0.93	0.77	1.14	1.13	1.05	0.0324638
	Glrx2	sp|Q923X4-2|GLRX2_MOUSE	Isoform 2 of Glutaredoxin-2, mitochondrial	2	2	0.88	1	0.92	1.04	1.11	1.05	0.0324998
	KIAA1024L	sp|Q8C4X7|K102L_MOUSE	UPF0258 protein KIAA1024-like	1	1	1.13	1.2	1.01	0.94	0.8	0.92	0.0326163
	Snx5	sp|Q9D8U8|SNX5_MOUSE	Sorting nexin-5	62	14	0.96	0.96	0.9	1.11	1	1.08	0.0326415
	Slc27a1	sp|Q60714|S27A1_MOUSE	Long-chain fatty acid transport protein 1	22	7	0.87	0.86	0.95	1.19	0.99	1.14	0.0326501
	Fmnl1	sp|Q9JL26|FMNL_MOUSE	Formin-like protein 1	49	14	0.99	0.97	0.91	1.07	1.05	1.02	0.0327659
	Ptprc	sp|P06800-3|PTPRC_MOUSE	Isoform 3 of Receptor-type tyrosine-protein phosphatase C	2	2	0.92	1	0.93	1.03	1.08	1.03	0.0328221
	Hdgfrp3	sp|Q9JMG7|HDGR3_MOUSE	Hepatoma-derived growth factor-related protein 3	20	4	1	0.93	0.92	1.09	1.02	1.05	0.0329823
	Mp68	sp|P56379|68MP_MOUSE	6.8 kDa mitochondrial proteolipid	33	1	0.93	0.9	0.97	1.05	1.13	1.01	0.0330579
	Mgst3	sp|Q9CPU4|MGST3_MOUSE	Microsomal glutathione S-transferase 3	18	3	0.98	0.91	0.75	1.07	1.18	1.11	0.0332729
	Zmym3	tr|B1AXS5|B1AXS5_MOUSE	Zinc finger, MYM-type 3	1	1	0.98	0.95	0.79	1.1	1.11	1.08	0.0333307
	Atp5c1	tr|Q8C2Q8|Q8C2Q8_MOUSE	ATP synthase gamma chain	142	10	0.97	0.98	0.89	1.08	1.06	1.02	0.0334034
	2610029I01Rik	tr|Q9D0B5|Q9D0B5_MOUSE	Novel rhodanese-like protein	14	4	0.89	0.9	0.89	1.08	1.01	1.24	0.0335591
	Fars2	sp|Q99M01|SYFM_MOUSE	Phenylalanyl-tRNA synthetase, mitochondrial	6	3	0.84	0.97	0.92	1.06	1.04	1.18	0.033853
	Apoc3	sp|P33622|APOC3_MOUSE	Apolipoprotein C-III	5	2	0.87	0.9	0.85	1.08	1.28	1.02	0.0338767
	Mid1ip1	tr|Q4FK31|Q4FK31_MOUSE	Mid1 interacting protein 1 (Gastrulation specific G12-like (Zebrafish))	2	1	0.96	0.96	0.97	1.05	1.06	0.99	0.0339921
	Vldlr	sp|P98156|VLDLR_MOUSE	Very low-density lipoprotein receptor	8	4	1.05	1.05	1.01	1	0.94	0.96	0.0339921
	Klkb1	sp|P26262|KLKB1_MOUSE	Plasma kallikrein	2	2	0.76	0.8	0.89	0.97	1.33	1.24	0.034018
	Flcn	sp|Q8QZS3|FLCN_MOUSE	Folliculin	4	3	0.96	0.96	0.82	1.08	1.14	1.04	0.0344159
	Pgm1	sp|Q9D0F9|PGM1_MOUSE	Phosphoglucomutase-1	109	21	0.97	0.93	0.97	1.01	1.04	1.1	0.0345059
	Pla2g4e	sp|Q50L42|PA24E_MOUSE	Cytosolic phospholipase A2 epsilon	1	1	0.59	0.67	0.56	1.84	0.99	1.34	0.0345738
	Vti1a	sp|O89116|VTI1A_MOUSE	Vesicle transport through interaction with t-SNAREs 1A	10	2	0.93	0.95	0.81	1.2	1.07	1.04	0.0347297
	Entpd6	tr|Q3U0P5|Q3U0P5_MOUSE	Ectonucleoside triphosphate diphosphohydrolase 6	6	3	1.01	0.91	0.92	1.07	1.03	1.06	0.0349197
	Rab26	sp|Q504M8|RAB26_MOUSE	Ras-related protein Rab-26	5	2	0.9	0.97	0.73	1.21	1.05	1.14	0.0349197
	Neo1	sp|P97798|NEO1_MOUSE	Neogenin	20	15	0.94	0.93	0.75	1.22	1.12	1.04	0.0349535
	Pdcd6ip	sp|Q9WU78|PDC6I_MOUSE	Programmed cell death 6-interacting protein	77	23	0.95	0.96	1	1.05	1.03	1.01	0.0350701
	Atg4b	sp|Q8BGE6|ATG4B_MOUSE	Cysteine protease ATG4B	7	4	1.03	1.01	1.05	0.94	0.99	0.98	0.0350701
	2210404O09Rik	tr|E9Q6M3|E9Q6M3_MOUSE	Uncharacterized protein	1	1	1	0.87	0.94	1.06	1.1	1.04	0.0350986
	Mtor	sp|Q9JLN9|MTOR_MOUSE	Serine/threonine-protein kinase mTOR	94	39	0.99	0.98	0.96	1.04	1.03	1	0.0351685
	Gnai1	sp|B2RSH2|GNAI1_MOUSE	Guanine nucleotide-binding protein G(i) subunit alpha-1	89	8	0.96	1	0.97	1.04	1.01	1.02	0.0351685
	B630019K06Rik	tr|Q7TNS5|Q7TNS5_MOUSE	Novel protein similar to F-box and leucine-rich repeat protein 17 (Fbxl17)	8	2	0.89	1	0.93	1.02	1.07	1.07	0.0351868
	Ryr2	tr|Q80ZZ5|Q80ZZ5_MOUSE	Ryr2 protein	36	9	1.08	1.06	1.07	1.02	0.89	0.89	0.0353138
	Snap47	sp|Q8R570|SNP47_MOUSE	Synaptosomal-associated protein 47	60	16	0.97	0.96	0.87	1.1	1.09	1.01	0.0354076
	Slc3a2	sp|P10852|4F2_MOUSE	4F2 cell-surface antigen heavy chain	87	17	1.16	1.08	0.99	0.92	0.93	0.92	0.0356811
	Apoa4	sp|P06728|APOA4_MOUSE	Apolipoprotein A-IV	29	9	0.65	0.7	0.85	1.05	1.58	1.17	0.0357742
	Baz1b	sp|Q9Z277|BAZ1B_MOUSE	Tyrosine-protein kinase BAZ1B	4	3	1	0.9	0.84	1.14	1.05	1.06	0.0358884
	C1qb	tr|Q3U793|Q3U793_MOUSE	Complement component 1, q subcomponent, beta polypeptide	8	2	1.07	1.16	1.66	0.59	0.73	0.78	0.0360231
	Vps29	sp|Q9QZ88-2|VPS29_MOUSE	Isoform 2 of Vacuolar protein sorting-associated protein 29	21	4	1	0.96	0.88	1.06	1.05	1.06	0.0360677
	Ptar1	tr|E9QAB6|E9QAB6_MOUSE	Uncharacterized protein	3	2	0.94	1	0.9	1.02	1.06	1.09	0.0360677
	Rem2	sp|Q8VEL9|REM2_MOUSE	GTP-binding protein REM 2	5	3	0.99	0.92	0.82	1.13	1.11	1.03	0.0361433
	Ccdc134	sp|Q8C7V8|CC134_MOUSE	Coiled-coil domain-containing protein 134	1	1	0.83	0.97	0.75	1.02	1.16	1.27	0.0362294
	Napb	sp|P28663|SNAB_MOUSE	Beta-soluble NSF attachment protein	187	14	0.97	0.98	0.93	1.08	1.03	1.01	0.0362778
	Fam26f	sp|Q8C9E8|FA26F_MOUSE	Protein FAM26F	1	1	0.98	0.82	0.9	1.06	1.19	1.05	0.0362778
	Mmrn2	sp|A6H6E2|MMRN2_MOUSE	Multimerin-2	1	1	0.92	0.93	1	1.06	1.07	1.01	0.0365243
	Dpyd	sp|Q8CHR6|DPYD_MOUSE	Dihydropyrimidine dehydrogenase [NADP+]	3	2	1	0.88	0.89	1.03	1.13	1.06	0.0365526
	Afm	sp|O89020-3|AFAM_MOUSE	Isoform 3 of Afamin	5	3	0.73	0.66	0.84	1.03	1.56	1.18	0.036622
	Car1	tr|Q3TS19|Q3TS19_MOUSE	Car1 protein	28	7	0.4	0.47	0.72	1.1	2.04	1.27	0.0368857
	6430571L13Rik	tr|Q14AT3|Q14AT3_MOUSE	6430571L13Rik protein	1	1	0.84	0.83	0.99	1.18	1.15	1.01	0.0369958
	N6amt2	sp|Q9CY45|N6MT2_MOUSE	N(6)-adenine-specific DNA methyltransferase 2	2	2	1.17	1.2	0.98	0.94	0.84	0.88	0.0370555
	Pm20d1	sp|Q8C165|P20D1_MOUSE	Probable carboxypeptidase PM20D1	1	1	0.73	0.57	0.51	1.5	0.92	1.76	0.0370718
	C1qc	tr|Q6DI63|Q6DI63_MOUSE	Complement component 1, q subcomponent, C chain	2	1	1.29	1.04	1.89	0.47	0.55	0.75	0.0371199
	Lmcd1	sp|Q8VEE1|LMCD1_MOUSE	LIM and cysteine-rich domains protein 1	3	2	0.99	0.86	0.95	1.09	1.07	1.03	0.0371613
	Fn3krp	sp|Q8K274|KT3K_MOUSE	Ketosamine-3-kinase	36	7	1	0.94	0.92	1.07	1.01	1.06	0.0371697
	Arl10	tr|Q14C12|Q14C12_MOUSE	ADP-ribosylation factor-like 10	8	3	0.97	0.86	0.96	1.03	1.12	1.05	0.0371812
	Tmem30a	sp|Q8VEK0|CC50A_MOUSE	Cell cycle control protein 50A	19	5	0.95	0.95	0.88	1.15	1.04	1.02	0.0372411
	Rftn2	sp|Q8CHX7|RFTN2_MOUSE	Raftlin-2	17	7	0.89	0.98	0.8	1.2	1.1	1.03	0.0372712
	Paox	sp|Q8C0L6|PAOX_MOUSE	Peroxisomal N(1)-acetyl-spermine/spermidine oxidase	22	7	0.93	0.88	0.99	1.11	1.01	1.08	0.0373708
	Fam171b	sp|Q14CH0-2|F171B_MOUSE	Isoform 2 of Protein FAM171B	9	6	0.82	0.84	0.84	0.98	1.36	1.17	0.037533
	Gbp4	sp|Q61107|GBP4_MOUSE	Guanylate-binding protein 4	5	3	0.93	0.75	0.77	1.13	1.38	1.03	0.0375765
	Osbpl6	sp|Q8BXR9|OSBL6_MOUSE	Oxysterol-binding protein-related protein 6	48	15	1	0.93	0.92	1.06	1.08	1.01	0.0375901
	Ptpn21	sp|Q62136|PTN21_MOUSE	Tyrosine-protein phosphatase non-receptor type 21	1	1	0.93	0.96	0.87	1.17	1.04	1.03	0.037645
	Ctss	sp|O70370|CATS_MOUSE	Cathepsin S	3	2	0.81	0.75	1	1.06	1.12	1.26	0.0376563
	Serpinc1	sp|P32261|ANT3_MOUSE	Antithrombin-III	17	7	0.72	0.63	0.76	0.92	1.42	1.54	0.0381831
	Gdpd5	sp|Q640M6|GDPD5_MOUSE	Glycerophosphodiester phosphodiesterase domain-containing protein 5	1	1	0.81	0.91	0.84	1.13	1	1.32	0.0383287
	Thrsp	sp|Q62264|THRSP_MOUSE	Thyroid hormone-inducible hepatic protein	1	1	1.1	1.14	1.1	0.96	0.96	0.74	0.0383627
	Jam2	sp|Q9JI59|JAM2_MOUSE	Junctional adhesion molecule B	6	2	0.98	0.98	0.87	1.05	1.05	1.07	0.0383627
	Grb10	sp|Q60760|GRB10_MOUSE	Growth factor receptor-bound protein 10	1	1	0.82	0.94	0.88	1.17	1.21	0.98	0.0384082
	Scrg1	sp|O88745|SCRG1_MOUSE	Scrapie-responsive protein 1	7	2	0.99	0.92	0.72	1.11	1.13	1.13	0.0384468
	Pdxdc1	sp|Q99K01-2|PDXD1_MOUSE	Isoform 2 of Pyridoxal-dependent decarboxylase domain-containing protein 1	18	7	1.21	1.06	1.01	0.9	0.91	0.92	0.0385203
	Mrto4	tr|A2AMU9|A2AMU9_MOUSE	MRT4, mRNA turnover 4, (S. cerevisiae)	3	2	0.99	0.92	0.91	1.02	1.04	1.12	0.0387141
	Ttc5	sp|Q99LG4|TTC5_MOUSE	Tetratricopeptide repeat protein 5	9	4	0.92	0.99	0.87	1.14	1.05	1.03	0.0390889
	Vamp2	tr|Q8CHR4|Q8CHR4_MOUSE	Vesicle-associated membrane 2	220	4	0.91	0.97	0.84	1.19	1.03	1.06	0.0391895
	Ndufb8	sp|Q9D6J5|NDUB8_MOUSE	NADH dehydrogenase [ubiquinone] 1 beta subcomplex subunit 8, mitochondrial	35	6	1	0.97	0.93	1.05	1.03	1.02	0.0393519
	Psmb7	tr|A2AQL6|A2AQL6_MOUSE	Proteasome subunit beta type	16	5	0.99	0.97	0.99	1.03	1.02	1	0.0393519
	C1orf122	sp|B1ARW8|CA122_MOUSE	Uncharacterized protein C1orf122	1	1	1.02	0.86	0.79	1.1	1.07	1.16	0.0394542
	Arsb	sp|P50429|ARSB_MOUSE	Arylsulfatase B	28	5	0.91	1.01	0.89	1.09	1.06	1.03	0.0395108
	Cyb5r4	sp|Q3TDX8|NB5R4_MOUSE	Cytochrome b5 reductase 4	8	5	0.97	0.97	0.9	1.1	1.03	1.02	0.039512
	Jam3	sp|Q9D8B7|JAM3_MOUSE	Junctional adhesion molecule C	8	5	1.11	1.02	1.21	0.83	0.84	0.99	0.0397376
	4932438A13Rik	tr|A2AB97|A2AB97_MOUSE	Novel protein	10	6	0.99	0.97	0.94	1.01	1.06	1.02	0.0397784
	Myt1l	sp|P97500-4|MYT1L_MOUSE	Isoform 4 of Myelin transcription factor 1-like protein	1	1	0.92	0.85	0.9	1.03	1.25	1.05	0.0398199
	Mipep	tr|E9Q785|E9Q785_MOUSE	Uncharacterized protein	9	6	0.98	0.89	0.95	1.03	1.03	1.12	0.039942
	Cul3	tr|Q6ZQ84|Q6ZQ84_MOUSE	MKIAA0617 protein	79	20	0.99	0.96	0.96	1.06	1	1.03	0.039942
	Unc119b	sp|Q8C4B4|U119B_MOUSE	Protein unc-119 B	2	2	1	0.88	0.92	1.07	1.12	1.02	0.0400123
	Ano8	sp|Q6PB70|ANO8_MOUSE	Anoctamin-8	5	4	0.96	0.96	0.74	1.15	1.09	1.1	0.0400826
	Sepp1	sp|P70274|SEPP1_MOUSE	Selenoprotein P	3	1	0.51	1.04	0.67	1.26	1.39	1.13	0.0403793
	Plcd1	sp|Q8R3B1|PLCD1_MOUSE	1-phosphatidylinositol-4,5-bisphosphate phosphodiesterase delta-1	32	9	0.97	0.91	0.83	1.09	1.01	1.18	0.0405974
	Apoh	sp|Q01339|APOH_MOUSE	Beta-2-glycoprotein 1	1	1	0.68	0.66	0.81	0.94	1.57	1.34	0.0406216
	Ppp4r2	sp|Q0VGB7|PP4R2_MOUSE	Serine/threonine-protein phosphatase 4 regulatory subunit 2	2	2	0.95	0.9	0.87	1.06	1.01	1.2	0.0406264
	Amigo2	tr|Q4VBE6|Q4VBE6_MOUSE	Adhesion molecule with Ig like domain 2	4	3	0.9	0.95	0.87	1.06	1.01	1.2	0.0406264
	Gclm	sp|O09172|GSH0_MOUSE	Glutamate--cysteine ligase regulatory subunit	16	5	0.99	0.99	0.95	1.01	1.02	1.03	0.0406421
	Acy1	sp|Q99JW2|ACY1_MOUSE	Aminoacylase-1	16	6	0.87	0.8	0.99	1.05	1.07	1.21	0.04068
	Xrcc4	sp|Q924T3|XRCC4_MOUSE	DNA repair protein XRCC4	1	1	0.99	0.94	0.85	1.09	1.11	1.02	0.0407366
	Dhdh	sp|Q9DBB8|DHDH_MOUSE	Trans-1,2-dihydrobenzene-1,2-diol dehydrogenase	14	6	0.87	0.95	0.92	1.14	0.98	1.14	0.0408393
	Lsm3	sp|P62311|LSM3_MOUSE	U6 snRNA-associated Sm-like protein LSm3	6	1	0.97	0.85	0.89	1.17	0.99	1.13	0.0409273
	Pla2g6	sp|P97819-2|PA2G6_MOUSE	Isoform 2 of 85 kDa calcium-independent phospholipase A2	4	3	1.05	1.03	1.08	1.01	0.93	0.9	0.0410984
	Ipo5	sp|Q8BKC5|IPO5_MOUSE	Importin-5	76	20	1	0.96	0.96	1.05	1.02	1.01	0.0410984
	C10orf35	sp|Q9D882|CJ035_MOUSE	Uncharacterized protein C10orf35	2	1	0.98	0.92	0.95	1.1	1	1.05	0.0411262
	Vps13d	tr|B1ART1|B1ART1_MOUSE	Uncharacterized protein	31	20	1.01	0.94	0.9	1.04	1.07	1.04	0.0411262
	Dnajc13	tr|D4AFX7|D4AFX7_MOUSE	Receptor mediated endocytosis-8	52	26	1.01	0.95	0.89	1.06	1.05	1.05	0.0411744
	Echdc1	sp|Q9D9V3-2|ECHD1_MOUSE	Isoform 2 of Enoyl-CoA hydratase domain-containing protein 1	28	8	1.01	0.91	0.95	1.04	1.05	1.04	0.0414319
	Gc	sp|P21614|VTDB_MOUSE	Vitamin D-binding protein	16	5	0.63	0.81	0.89	0.98	1.43	1.27	0.0419333
	Arhgef9	tr|B1AXI6|B1AXI6_MOUSE	Cdc42 guanine nucleotide exchange factor (GEF) 9	27	8	0.94	0.97	0.83	1.16	1.08	1.02	0.0420258
	Bloc1s1	sp|O55102|BL1S1_MOUSE	Biogenesis of lysosome-related organelles complex 1 subunit 1	4	2	1.15	1.02	1.06	0.96	0.86	0.96	0.0420509
	Inm02	sp|Q3TAS6-2|INM02_MOUSE	Isoform 2 of UPF0510 protein INM02	6	4	1.13	1.1	1.12	0.8	0.8	1.04	0.0423672
	Gng13	sp|Q9JMF3|GBG13_MOUSE	Guanine nucleotide-binding protein G(I)/G(S)/G(O) subunit gamma-13	28	3	0.99	0.94	0.96	1.04	1.07	1	0.0423945
	Kpnb1	sp|P70168|IMB1_MOUSE	Importin subunit beta-1	117	19	1	0.97	0.92	1.04	1.05	1.02	0.0423945
	Ssbp1	tr|Q8R2K3|Q8R2K3_MOUSE	Single-stranded DNA binding protein 1	7	5	0.86	1.01	0.91	1.12	1.05	1.05	0.0423945
	Pik3c2a	sp|Q61194|P3C2A_MOUSE	Phosphatidylinositol-4-phosphate 3-kinase C2 domain-containing subunit alpha	6	5	0.97	0.96	0.83	1.14	1.04	1.06	0.0424926
	L7rn6	sp|Q9DD02|CK073_MOUSE	Uncharacterized protein C11orf73	4	1	0.98	0.96	0.89	1.02	1.11	1.04	0.0425096
	Tmem43	sp|Q9DBS1|TMM43_MOUSE	Transmembrane protein 43	13	4	1	0.9	0.93	1.05	1.02	1.11	0.0425103
	Rabgap1l	sp|A6H6A9-3|RBG1L_MOUSE	Isoform 3 of Rab GTPase-activating protein 1-like	19	6	1.02	0.91	0.9	1.07	1.07	1.04	0.0425103
	Bphl	sp|Q8R164|BPHL_MOUSE	Valacyclovir hydrolase	58	10	0.92	0.95	0.95	1.1	0.98	1.09	0.0425103
	Wdr85	sp|Q9CYU6-2|WDR85_MOUSE	Isoform 2 of WD repeat-containing protein 85	1	1	0.95	0.82	0.98	1.05	1.14	1.06	0.0425541
	Ccdc22	sp|Q9JIG7|CCD22_MOUSE	Coiled-coil domain-containing protein 22	38	13	1	0.92	0.93	1.09	1.05	1.01	0.0429122
	Abhd16a	sp|Q9Z1Q2|ABHGA_MOUSE	Abhydrolase domain-containing protein 16A	40	10	1.01	0.9	0.94	1.07	1.05	1.03	0.0429122
	Uqcrc2	sp|Q9DB77|QCR2_MOUSE	Cytochrome b-c1 complex subunit 2, mitochondrial	183	18	0.99	0.94	0.95	1.09	1.01	1.03	0.0429838
	Wdr90	sp|Q6ZPG2-3|WDR90_MOUSE	Isoform 3 of WD repeat-containing protein 90	1	1	0.78	0.73	0.82	1.47	0.95	1.25	0.0432156
	Usp4	sp|P35123|UBP4_MOUSE	Ubiquitin carboxyl-terminal hydrolase 4	19	9	0.97	0.97	0.92	1.1	1.01	1.03	0.043278
	Pck2	sp|Q8BH04|PCKGM_MOUSE	Phosphoenolpyruvate carboxykinase [GTP], mitochondrial	54	15	1	0.95	0.91	1.01	1.07	1.06	0.043278
	Slc2a1	sp|P17809|GTR1_MOUSE	Solute carrier family 2, facilitated glucose transporter member 1	18	4	0.94	0.77	0.88	1.27	1	1.13	0.0432851
	Acadvl	tr|B1AR27|B1AR27_MOUSE	Acyl-Coenzyme A dehydrogenase, very long chain	65	20	0.95	0.9	0.95	1.04	1.01	1.15	0.0433603
	Ccz1	sp|Q8C1Y8|CCZ1_MOUSE	Vacuolar fusion protein CCZ1	24	9	0.95	0.98	0.87	1.13	1.03	1.04	0.0433603
	C530008M17Rik	tr|E9Q3Y7|E9Q3Y7_MOUSE	Uncharacterized protein	4	4	0.94	0.91	0.95	1.05	1.15	1	0.0433603
	Fut11	sp|Q8BHC9|FUT11_MOUSE	Alpha-(1,3)-fucosyltransferase 11	1	1	1.18	1.16	0.97	0.85	0.92	0.92	0.0434065
	Ap3m1	sp|Q9JKC8|AP3M1_MOUSE	AP-3 complex subunit mu-1	23	9	1.01	0.94	0.92	1.05	1.07	1.02	0.0436133
	Pon1	sp|P52430|PON1_MOUSE	Serum paraoxonase/arylesterase 1	11	3	0.66	0.76	0.8	0.93	1.52	1.33	0.043748
	Cdadc1	sp|Q8BMD5-6|CDAC1_MOUSE	Isoform 6 of Cytidine and dCMP deaminase domain-containing protein 1	2	2	0.82	0.86	0.81	1.31	1.26	0.94	0.0437501
	Szt2	sp|A2A9C3|SZT2_MOUSE	Protein SZT2	4	4	0.97	0.99	0.87	1.09	1.04	1.05	0.0438275
	Mettl16	sp|Q9CQG2|MET16_MOUSE	Methyltransferase-like protein 16	4	2	1.02	0.91	0.9	1.05	1.05	1.07	0.0439055
	Lemd2	sp|Q6DVA0|LEMD2_MOUSE	LEM domain-containing protein 2	1	1	0.91	0.95	0.92	1.07	0.99	1.16	0.0440616
	Stx18	sp|Q8VDS8|STX18_MOUSE	Syntaxin-18	5	4	1.06	1.03	1.06	0.99	0.98	0.89	0.0441179
	Exoc3	sp|Q6KAR6|EXOC3_MOUSE	Exocyst complex component 3	62	17	0.94	1	0.92	1.09	1.01	1.05	0.0441179
	Pigu	sp|Q8K358|PIGU_MOUSE	Phosphatidylinositol glycan anchor biosynthesis class U protein	13	5	0.97	0.97	0.87	1.07	1.01	1.1	0.0442037
	Ncapg	tr|E9PWG6|E9PWG6_MOUSE	Uncharacterized protein	1	1	0.98	0.92	0.9	1.12	0.99	1.09	0.044371
	Moap1	sp|Q9ERH6|MOAP1_MOUSE	Modulator of apoptosis 1	3	2	1	0.77	0.56	1.36	1.06	1.25	0.0443861
	Mtch1	sp|Q791T5|MTCH1_MOUSE	Mitochondrial carrier 1	35	10	0.99	0.94	0.88	1.07	1.01	1.12	0.0445239
	Pnp	tr|Q543K9|Q543K9_MOUSE	Pnp protein	36	11	0.93	0.98	0.99	1.07	1.01	1.04	0.0446193
	Ahsg	sp|P29699|FETUA_MOUSE	Alpha-2-HS-glycoprotein	2	1	0.44	0.65	0.91	1.05	1.68	1.26	0.0446797
	Cyth3	tr|Q3TXK1|Q3TXK1_MOUSE	Pleckstriny, Sec7 and coiled-coil domains 3, isoform CRA_a	30	9	1	0.97	0.92	1.04	1.04	1.02	0.0448066
	Ctsl1	sp|P06797|CATL1_MOUSE	Cathepsin L1	8	3	0.9	0.99	0.93	1.12	1.01	1.05	0.0449088
	Sh3gl2	sp|Q62420|SH3G2_MOUSE	Endophilin-A1	216	11	1.05	1.05	1.01	1	0.96	0.92	0.0452402
	Hk1	tr|Q6GQU1|Q6GQU1_MOUSE	Hexokinase 1, isoform CRA_d	357	38	0.96	0.96	0.97	1.09	1.03	1	0.0452402
	Hspb11	tr|Q3TZR2|Q3TZR2_MOUSE	MCG16085, isoform CRA_a	2	1	0.83	0.74	0.56	1.08	1.13	1.66	0.045296
	Ttc19	sp|Q8CC21|TTC19_MOUSE	Tetratricopeptide repeat protein 19, mitochondrial	13	5	0.99	0.97	0.9	1.08	1.02	1.04	0.0453433
	Clta	tr|Q6PFA2|Q6PFA2_MOUSE	Clathrin light polypeptide (Lca)	30	8	0.97	0.99	0.9	1.04	1.02	1.08	0.0453433
	C1orf96	sp|Q8QZT2|CA096_MOUSE	Uncharacterized protein C1orf96	8	4	1.04	1.03	1.16	0.89	0.99	0.88	0.0454236
	Otud7a	sp|Q8R554|OTU7A_MOUSE	OTU domain-containing protein 7A	10	7	1.03	1.15	1.09	0.97	0.95	0.8	0.0454239
	Tab1	sp|Q8CF89|TAB1_MOUSE	TGF-beta-activated kinase 1 and MAP3K7-binding protein 1	9	6	0.94	0.81	0.98	1.14	1.02	1.11	0.0454655
	Tpi1	sp|P17751|TPIS_MOUSE	Triosephosphate isomerase	212	10	0.96	0.99	0.93	1.09	1.02	1.02	0.0455743
	Mut	sp|P16332|MUTA_MOUSE	Methylmalonyl-CoA mutase, mitochondrial	51	18	0.85	0.9	0.92	1.09	0.99	1.24	0.0456051
	Ispd	sp|Q5RJG7|ISPD_MOUSE	2-C-methyl-D-erythritol 4-phosphate cytidylyltransferase-like protein	5	4	0.88	0.98	0.72	1.03	1.25	1.15	0.0456823
	C3	sp|P01027|CO3_MOUSE	Complement C3	70	33	0.74	0.8	0.85	1.07	1.48	1.06	0.0457237
	Alg2	sp|Q9DBE8|ALG2_MOUSE	Alpha-1,3/1,6-mannosyltransferase ALG2	31	8	0.96	0.95	0.98	1.07	0.99	1.05	0.0457373
	Mcm5	sp|P49718|MCM5_MOUSE	DNA replication licensing factor MCM5	2	1	0.89	0.87	0.89	0.96	1.23	1.15	0.045809
	Slc25a19	tr|A2A9V7|A2A9V7_MOUSE	Solute carrier family 25 (Mitochondrial deoxynucleotide carrier), member 19	2	2	1.25	1.06	1.04	0.93	0.79	0.93	0.0459238
	Cep290	sp|Q6A078|CE290_MOUSE	Centrosomal protein of 290 kDa	1	1	0.94	0.88	0.91	1.15	1.16	0.97	0.0459613
	Bcan	sp|Q61361|PGCB_MOUSE	Brevican core protein	86	20	0.96	1	0.9	1.05	1.02	1.08	0.0460476
	Lgi4	sp|Q8K1S1|LGI4_MOUSE	Leucine-rich repeat LGI family member 4	3	2	0.99	0.92	0.76	1.04	1.16	1.13	0.0461107
	Ube2k	tr|Q6ZWQ6|Q6ZWQ6_MOUSE	Ubiquitin carrier protein	41	8	0.97	0.99	0.91	1.01	1.04	1.06	0.0464768
	Tmem143	sp|Q8VD26-2|TM143_MOUSE	Isoform 2 of Transmembrane protein 143	7	3	1.01	0.89	0.95	1.05	1.04	1.06	0.0465145
	Rab3gap2	sp|Q8BMG7|RBGPR_MOUSE	Rab3 GTPase-activating protein non-catalytic subunit	46	22	0.99	0.95	0.91	1.1	1.01	1.04	0.0465145
	Kng1	sp|O08677-2|KNG1_MOUSE	Isoform LMW of Kininogen-1	13	8	0.54	0.77	0.98	1.04	1.41	1.26	0.046652
	Efcab4a	sp|Q80ZJ8|EFC4A_MOUSE	EF-hand calcium-binding domain-containing protein 4A	2	2	0.94	0.9	0.97	0.99	1.08	1.13	0.0466609
	Fbln1	sp|Q08879|FBLN1_MOUSE	Fibulin-1	1	1	0.91	0.68	0.91	0.99	1.27	1.24	0.046768
	Ubash3a	tr|Q3V3E1|Q3V3E1_MOUSE	Ubiquitin associated and SH3 domain containing, A	2	1	1.03	0.89	0.87	1.08	1.07	1.07	0.0467956
	Ccdc127	sp|Q3TC33|CC127_MOUSE	Coiled-coil domain-containing protein 127	11	3	0.91	0.9	0.95	1.17	0.98	1.1	0.0469392
	Cfi	sp|Q61129|CFAI_MOUSE	Complement factor I	1	1	0.85	0.96	0.92	1.01	1.2	1.07	0.0470385
	Naa25	tr|B2RQV1|B2RQV1_MOUSE	RIKEN cDNA C330023M02 gene	12	7	0.98	0.99	0.93	1.01	1.03	1.06	0.0474207
	Adck1	sp|Q9D0L4|ADCK1_MOUSE	Uncharacterized aarF domain-containing protein kinase 1	2	2	0.99	0.97	1	1.02	1.01	1.01	0.0474207
	Dock9	sp|Q8BIK4-2|DOCK9_MOUSE	Isoform 2 of Dedicator of cytokinesis protein 9	55	20	1.01	0.95	0.94	1.05	1.02	1.03	0.0474207
	Grm3	sp|Q9QYS2|GRM3_MOUSE	Metabotropic glutamate receptor 3	46	11	1	0.93	0.85	1.13	1.05	1.04	0.0474207
	Tuba1a	sp|P68369|TBA1A_MOUSE	Tubulin alpha-1A chain	1644	28	0.99	0.98	0.95	1.03	1	1.05	0.0474207
	Fbxl17	sp|Q9QZN1|FXL17_MOUSE	F-box/LRR-repeat protein 17	6	2	0.97	0.98	0.95	1.06	0.99	1.05	0.0474207
	Fam100a	sp|Q6P3B2|F100A_MOUSE	Protein FAM100A	1	1	1.08	1.11	1.15	0.79	1.04	0.84	0.0475268
	6330439K17Rik	tr|B7ZNV9|B7ZNV9_MOUSE	6330439K17Rik protein	9	6	0.94	0.96	0.83	1.1	1.17	1	0.0477008
	Crtac1	sp|Q8R555|CRAC1_MOUSE	Cartilage acidic protein 1	29	10	1.05	1.13	1	0.91	0.98	0.92	0.0477687
	Ces1b	tr|D3Z5G7|D3Z5G7_MOUSE	Uncharacterized protein	27	8	0.55	0.64	0.79	1	1.78	1.24	0.047774
	Lsm1	tr|Q544C9|Q544C9_MOUSE	MCG14522	2	2	0.97	0.96	0.9	0.99	1.09	1.1	0.0478096
	Cad	tr|B2RQC6|B2RQC6_MOUSE	Carbamoyl-phosphate synthetase 2, aspartate transcarbamylase, and dihydroorotase	27	12	1	0.93	0.92	1.08	1	1.08	0.0479166
	Wars2	sp|Q9CYK1|SYWM_MOUSE	Tryptophanyl-tRNA synthetase, mitochondrial	13	5	0.97	0.98	0.91	1.1	1.01	1.04	0.0479874
	Cetn2	sp|Q9R1K9|CETN2_MOUSE	Centrin-2	8	4	0.93	1	0.81	1.13	1.05	1.07	0.0482324
	Padi2	sp|Q08642|PADI2_MOUSE	Protein-arginine deiminase type-2	27	12	1.15	1.03	1.22	0.78	0.81	1.02	0.0482828
	Clmn	sp|Q8C5W0-2|CLMN_MOUSE	Isoform 2 of Calmin	26	9	0.98	0.93	0.94	1.04	1	1.11	0.0483289
	Smcr8	sp|Q3UMB5|SMCR8_MOUSE	Smith-Magenis syndrome chromosomal region candidate gene 8 protein	16	9	0.9	0.97	0.83	1.22	1.02	1.07	0.0484276
	Ptpn3	sp|A2ALK8|PTPN3_MOUSE	Tyrosine-protein phosphatase non-receptor type 3	5	4	0.94	0.88	0.92	1.06	1.2	1	0.0486302
	Ube3c	sp|Q80U95|UBE3C_MOUSE	Ubiquitin-protein ligase E3C	23	10	1	0.95	0.92	1.08	1.04	1.01	0.0486302
	Plg	sp|P20918|PLMN_MOUSE	Plasminogen	2	2	0.56	0.63	0.82	0.94	1.71	1.34	0.048693
	Polr3b	sp|P59470|RPC2_MOUSE	DNA-directed RNA polymerase III subunit RPC2	1	1	0.92	0.98	0.94	1.01	1.03	1.12	0.0490184
	Cd109	tr|A6MDD3|A6MDD3_MOUSE	CD109 antigen	16	10	1.01	0.78	0.85	1.02	1.14	1.19	0.0491383
	Mypn	sp|Q5DTJ9|MYPN_MOUSE	Myopalladin	2	1	1.01	0.82	0.89	1.13	1.12	1.02	0.0492013
	Igdcc4	sp|Q9EQS9-2|IGDC4_MOUSE	Isoform 2 of Immunoglobulin superfamily DCC subclass member 4	1	1	0.95	0.56	0.92	1.09	1.23	1.23	0.0492035
	Kiaa0753	sp|Q6A000|K0753_MOUSE	Uncharacterized protein KIAA0753	1	1	0.5	0.51	0.83	1.11	1.89	1.15	0.0492083
	Cxcl12	sp|P40224-1|SDF1_MOUSE	Isoform Alpha of Stromal cell-derived factor 1	1	1	0.82	0.85	1.03	1.05	1.1	1.15	0.049239
	Ca2	sp|P00920|CAH2_MOUSE	Carbonic anhydrase 2	162	11	0.69	0.67	1.01	1.07	1.15	1.41	0.0493278
	Pde4d	tr|E9PVU7|E9PVU7_MOUSE	Uncharacterized protein	31	10	0.99	0.95	0.83	1.13	1.05	1.05	0.0493544
	Nr6a1	sp|Q64249-3|NR6A1_MOUSE	Isoform 3 of Nuclear receptor subfamily 6 group A member 1	1	1	1.03	0.86	0.9	1.08	1.07	1.07	0.0494494
	Hpn	sp|O35453|HEPS_MOUSE	Serine protease hepsin	1	1	1.03	1.04	1.14	0.86	0.99	0.93	0.0494494
	Gab2	sp|Q9Z1S8|GAB2_MOUSE	GRB2-associated-binding protein 2	2	2	1.01	0.83	0.83	1.04	1.21	1.08	0.0494875
	Rars2	tr|A2AT42|A2AT42_MOUSE	Arginyl-tRNA synthetase 2, mitochondrial (Putative)	11	6	0.96	1	0.96	1	1.04	1.03	0.0495428
	Pde6d	tr|Q3TDQ8|Q3TDQ8_MOUSE	Putative uncharacterized protein	24	3	1.01	0.96	0.96	1.04	1.02	1.02	0.0495428
	Vcpip1	sp|Q8CDG3|VCIP1_MOUSE	Deubiquitinating protein VCIP135	43	20	0.98	0.93	0.94	1.03	1.12	1.01	0.0496212
	Gmppb	sp|Q8BTZ7|GMPPB_MOUSE	Mannose-1-phosphate guanyltransferase beta	26	7	0.97	0.95	0.83	1.16	1.07	1.02	0.049713
	Iba57	sp|Q8CAK1|CAF17_MOUSE	Putative transferase CAF17, mitochondrial	7	3	0.97	0.96	0.79	1.11	1.13	1.03	0.0497437
	Trim37	sp|Q6PCX9|TRI37_MOUSE	E3 ubiquitin-protein ligase TRIM37	2	2	1.03	0.72	0.85	1.08	1.13	1.17	0.0498881
	Cd14	tr|Q4FJP7|Q4FJP7_MOUSE	Monocyte differentiation antigen CD14	1	1	0.57	0.87	0.68	1.48	1.5	0.91	0.0498928
	Rnpep	sp|Q8VCT3|AMPB_MOUSE	Aminopeptidase B	22	12	1.04	1.08	1.06	1.02	0.92	0.88	0.0499481
	Abcc10	tr|E9PZG1|E9PZG1_MOUSE	Uncharacterized protein	1	1	0.97	0.92	0.93	1.14	1.01	1.03	0.0499481
	Fam73a	sp|Q4QQM5|FA73A_MOUSE	Protein FAM73A	1	1	0.98	0.97	0.87	1.08	1.09	1.01	0.0499481
	Pmch	sp|P56942|MCH_MOUSE	Pro-MCH	7	2	1.01	0.86	0.83	1.19	1.07	1.04	0.0501509
	Psen1	sp|P49769-2|PSN1_MOUSE	Isoform 2 of Presenilin-1	1	1	0.43	1.1	0.6	1.29	1.19	1.39	0.0502073
	Kiaa0284	sp|Q80U49|K0284_MOUSE	Protein KIAA0284	56	27	0.96	1	0.92	1.07	1.04	1.01	0.050265
	Slc17a7	sp|Q3TXX4|VGLU1_MOUSE	Vesicular glutamate transporter 1	38	5	1	0.95	0.93	1.02	1.08	1.02	0.050265
	Capn5	sp|O08688|CAN5_MOUSE	Calpain-5	25	13	1.16	1.12	0.97	0.9	0.94	0.92	0.0503494
	Npy	sp|P57774|NPY_MOUSE	Pro-neuropeptide Y	4	1	0.95	0.98	0.87	1.13	1.09	1	0.0503621
	Kif23	tr|E9Q5W8|E9Q5W8_MOUSE	Uncharacterized protein	1	1	1.13	1.09	1.05	0.9	0.81	1.02	0.0505116
	Gpr107	tr|Q148Z6|Q148Z6_MOUSE	Expressed sequence AI790205	4	3	1.01	0.9	0.87	1.1	1.11	1.01	0.0508076
	Plch2	sp|A2AP18-3|PLCH2_MOUSE	Isoform 3 of 1-phosphatidylinositol-4,5-bisphosphate phosphodiesterase eta-2	42	14	1	0.97	0.87	1.07	1.05	1.05	0.0508706
	Ralgapb	tr|A2ACC6|A2ACC6_MOUSE	Novel protein	15	10	1.01	0.91	0.84	1.06	1.14	1.04	0.0509788
	Nudc	sp|O35685|NUDC_MOUSE	Nuclear migration protein nudC	64	16	1.01	0.93	0.81	1.1	1.08	1.06	0.0510344
	A2m	sp|Q61838|A2M_MOUSE	Alpha-2-macroglobulin	118	25	0.52	0.6	0.87	1.02	1.76	1.23	0.0510574
	Smug1	sp|Q6P5C5|SMUG1_MOUSE	Single-strand selective monofunctional uracil DNA glycosylase	2	1	0.97	0.9	0.87	1	1.19	1.07	0.0510591
	Selm	sp|Q8VHC3|SELM_MOUSE	Selenoprotein M	9	3	1.01	0.95	0.89	1.08	1.03	1.05	0.0513319
	Vcl	sp|Q64727|VINC_MOUSE	Vinculin	126	35	0.99	0.95	0.86	1.11	1.01	1.08	0.0515219
	Map3k5	sp|O35099|M3K5_MOUSE	Mitogen-activated protein kinase kinase kinase 5	12	7	1.02	0.89	0.8	1.11	1.04	1.14	0.051566
	Ncapd2	tr|E9QPT2|E9QPT2_MOUSE	Condensin complex subunit 1	1	1	0.98	0.95	0.8	1.09	1.03	1.15	0.0516406
	Cth	sp|Q8VCN5|CGL_MOUSE	Cystathionine gamma-lyase	7	4	0.95	0.92	0.89	1.12	0.97	1.15	0.0516935
	Kiaa1191	sp|Q9DBN4|K1191_MOUSE	UPF0498 protein KIAA1191	9	5	0.97	0.88	0.92	0.98	1.14	1.1	0.0517084
	Gmpr	sp|Q9DCZ1|GMPR1_MOUSE	GMP reductase 1	12	4	0.9	0.96	0.73	1.28	1.03	1.11	0.0517776
	Slc7a2	sp|P18581-2|CTR2_MOUSE	Isoform 2 of Low affinity cationic amino acid transporter 2	3	3	1.05	0.76	0.71	1.17	1.25	1.07	0.052007
	Glud1	sp|P26443|DHE3_MOUSE	Glutamate dehydrogenase 1, mitochondrial	290	22	0.89	0.96	0.88	1.19	0.98	1.1	0.0522059
	Abl1	tr|A2AV22|A2AV22_MOUSE	V-abl Abelson murine leukemia oncogene 1	4	3	0.99	0.98	0.93	1.03	1.01	1.07	0.052229
	Tex264	tr|E9Q137|E9Q137_MOUSE	Uncharacterized protein	1	1	1.01	0.81	0.86	1.09	1.2	1.03	0.0522302
	C15orf58	sp|Q3TLS3|VTC2_MOUSE	GDP-D-glucose phosphorylase C15orf58	2	2	1.05	1.04	1.07	0.92	0.89	1.02	0.0523836
	Map3k10	sp|Q66L42|M3K10_MOUSE	Mitogen-activated protein kinase kinase kinase 10	2	1	0.93	0.5	0.73	1.12	1.6	1.11	0.0524423
	Filip1l	sp|Q6P6L0-2|FIL1L_MOUSE	Isoform 2 of Filamin A-interacting protein 1-like	1	1	0.97	0.9	0.77	1.04	1.25	1.07	0.0524888
	Cyld	sp|Q80TQ2-2|CYLD_MOUSE	Isoform 1 of Ubiquitin carboxyl-terminal hydrolase CYLD	25	10	0.96	0.92	1.01	1.03	1.05	1.03	0.0525098
	Kpna1	sp|Q60960|IMA1_MOUSE	Importin subunit alpha-1	24	5	1	0.91	0.95	1.01	1.08	1.04	0.0525831
	Ftl1	tr|Q9CPX4|Q9CPX4_MOUSE	Ferritin	5	3	0.77	0.94	0.94	1.1	1.01	1.22	0.0526298
	Tprkb	sp|Q8QZZ7|TPRKB_MOUSE	TP53RK-binding protein	3	3	0.88	0.86	0.81	1.05	1.36	1.03	0.0526647
	Acsf3	sp|Q3URE1|ACSF3_MOUSE	Acyl-CoA synthetase family member 3, mitochondrial	17	8	0.95	0.9	0.92	1.12	0.97	1.15	0.0528428
	Klhl36	sp|Q8R124|KLH36_MOUSE	Kelch-like protein 36	1	1	0.86	0.93	0.88	0.97	1.12	1.24	0.0528888
	Camk4	sp|P08414|KCC4_MOUSE	Calcium/calmodulin-dependent protein kinase type IV	32	12	0.91	0.98	0.86	1.18	1.06	1.01	0.0530065
	C86695	tr|A2A4E2|A2A4E2_MOUSE	Novel protein (C86695)	1	1	1	0.93	0.95	1.08	1.03	1.01	0.0531258
	Enah	sp|Q03173|ENAH_MOUSE	Protein enabled	25	11	1	0.96	0.85	1.05	1.05	1.1	0.0531371
	Gpx1	sp|P11352|GPX1_MOUSE	Glutathione peroxidase 1	23	7	0.84	0.86	0.9	0.97	1.3	1.12	0.0532903
	H2alpha	sp|P01896|HA1Z_MOUSE	H-2 class I histocompatibility antigen, alpha chain	7	2	0.76	0.7	0.92	0.95	1.25	1.42	0.0532989
	Zfyve1	sp|Q810J8|ZFYV1_MOUSE	Zinc finger FYVE domain-containing protein 1	31	10	0.98	0.96	0.83	1.08	1.12	1.02	0.0533383
	Ncf1	sp|Q09014|NCF1_MOUSE	Neutrophil cytosol factor 1	1	1	1.12	1.06	1.77	0.77	0.58	0.7	0.053728
	Orm1	sp|Q60590|A1AG1_MOUSE	Alpha-1-acid glycoprotein 1	1	1	1.01	0.92	0.82	1.03	1.11	1.1	0.0537831
	Mob2	sp|Q8VI63|MOB2_MOUSE	Mps one binder kinase activator-like 2	4	2	0.96	0.93	0.94	1.12	0.98	1.07	0.0538208
	1810014F10Rik	tr|D3YWS7|D3YWS7_MOUSE	RIKEN cDNA 1810014F10, isoform CRA_f	8	3	0.99	0.91	0.94	1.09	0.99	1.08	0.0538432
	6530403G13Rik	tr|F7AHX3|F7AHX3_MOUSE	Uncharacterized protein	1	1	1.08	1.06	1.01	1	0.96	0.9	0.053856
	Mrpl46	sp|Q9EQI8|RM46_MOUSE	39S ribosomal protein L46, mitochondrial	4	3	0.9	1.03	0.82	1.09	1.06	1.11	0.0539268
	Gmeb2	sp|P58929|GMEB2_MOUSE	Glucocorticoid modulatory element-binding protein 2	2	2	1.04	0.8	0.7	1.25	1.06	1.16	0.0541313
	C7orf25	sp|Q91WD4|CG025_MOUSE	UPF0415 protein C7orf25	2	2	0.97	0.97	0.75	1.06	1.15	1.11	0.0541715
	Cpn2	sp|Q9DBB9|CPN2_MOUSE	Carboxypeptidase N subunit 2	1	1	0.74	0.8	0.89	0.94	1.4	1.23	0.0545733
	Yod1	sp|Q8CB27|OTU1_MOUSE	Ubiquitin thioesterase OTU1	3	1	0.95	0.89	0.9	1.03	1.21	1.02	0.054723
	Fam172a	sp|Q3TNH5|F172A_MOUSE	Protein FAM172A	4	3	0.99	0.91	0.8	1.05	1.05	1.2	0.0547339
	Sumo1	sp|P63166|SUMO1_MOUSE	Small ubiquitin-related modifier 1	2	1	1.06	1.02	1	0.99	0.97	0.95	0.0547753
	Plb1	sp|Q3TTY0-3|PLB1_MOUSE	Isoform 3 of Phospholipase B1, membrane-associated	1	1	0.97	0.88	0.96	1.06	1	1.13	0.0548282
	Gdi1	sp|P50396|GDIA_MOUSE	Rab GDP dissociation inhibitor alpha	346	22	1.08	1.07	0.99	0.99	0.95	0.93	0.0548512
	Etnk1	sp|Q9D4V0|EKI1_MOUSE	Ethanolamine kinase 1	1	1	0.96	0.88	0.94	1.17	1.01	1.04	0.0550723
	Panx2	sp|Q6IMP4|PANX2_MOUSE	Pannexin-2	5	3	1.05	1.05	1.07	0.99	0.98	0.86	0.055253
	Pik3r2	sp|O08908|P85B_MOUSE	Phosphatidylinositol 3-kinase regulatory subunit beta	10	6	0.96	0.95	0.92	1.03	1.13	1	0.055421
	Ccdc104	sp|Q8C6E0|CC104_MOUSE	Coiled-coil domain-containing protein 104	13	6	0.99	0.94	0.9	1.08	1.09	0.99	0.055421
	Sez6l2	sp|Q4V9Z5|SE6L2_MOUSE	Seizure 6-like protein 2	25	5	0.98	0.97	0.89	1.1	1	1.07	0.055421
	Pusl1	sp|A2ADA5|PUSL1_MOUSE	tRNA pseudouridine synthase-like 1	2	1	0.96	0.86	0.98	1.14	1.03	1.04	0.0555427
	Serping1	tr|A2ATR8|A2ATR8_MOUSE	Serine (Or cysteine) proteinase inhibitor, clade G, member 1	7	4	0.81	0.88	0.93	1.05	1.29	1.02	0.0555899
	Zbtb6	sp|Q8K088|ZBTB6_MOUSE	Zinc finger and BTB domain-containing protein 6	1	1	0.56	0.61	1.11	1.32	1.17	1.24	0.0556676
	Prpf3	sp|Q922U1|PRPF3_MOUSE	U4/U6 small nuclear ribonucleoprotein Prp3	2	1	0.95	0.99	0.75	1.12	1.06	1.13	0.0557753
	Oas3	tr|Q8VI93|Q8VI93_MOUSE	2',5'-oligoadenylate synthetase-like 10	1	1	1.04	0.87	0.83	1.1	1.06	1.11	0.0558001
	Wdfy3	sp|Q6VNB8|WDFY3_MOUSE	WD repeat and FYVE domain-containing protein 3	64	29	0.97	0.98	0.87	1.1	1.01	1.06	0.0558801
	Clcn4	sp|Q61418|CLCN4_MOUSE	H(+)/Cl(-) exchange transporter 4	6	2	0.94	0.98	0.9	1.13	1.03	1.01	0.0558801
	Arhgdia	sp|Q99PT1|GDIR1_MOUSE	Rho GDP-dissociation inhibitor 1	54	8	1	0.95	0.94	1.07	1.04	1	0.0559286
	Slc8a1	tr|Q68FL0|Q68FL0_MOUSE	Slc8a1 protein	66	15	0.97	0.99	0.85	1.1	1.04	1.05	0.0559761
	Spg7	sp|Q3ULF4|SPG7_MOUSE	Paraplegin	10	6	1.01	0.95	0.94	1.06	1.04	1.01	0.0559804
	C1qtnf4	sp|Q8R066|C1QT4_MOUSE	Complement C1q tumor necrosis factor-related protein 4	2	2	0.99	0.99	0.92	1.03	1.06	1.02	0.0559804
	Skiv2l	tr|Q6NZR5|Q6NZR5_MOUSE	Superkiller viralicidic activity 2-like (S. cerevisiae)	19	8	0.97	0.99	0.85	1.11	1.05	1.04	0.0564034
	Utp15	sp|Q8C7V3|UTP15_MOUSE	U3 small nucleolar RNA-associated protein 15	1	1	0.87	0.95	0.86	1.01	1.26	1.06	0.0565053
	Dscr3	tr|A6X962|A6X962_MOUSE	Down syndrome critical region gene 3	3	2	0.99	0.89	0.9	1.08	0.99	1.14	0.0565937
	Gltpd1	sp|Q8BS40|GLTD1_MOUSE	Glycolipid transfer protein domain-containing protein 1	2	1	0.92	0.95	0.94	0.97	1.12	1.1	0.0571257
	Tax1bp1	sp|Q3UKC1|TAXB1_MOUSE	Tax1-binding protein 1	17	7	0.92	1	0.85	1.16	1.05	1.03	0.0573427
	Arfgap3	sp|Q9D8S3|ARFG3_MOUSE	ADP-ribosylation factor GTPase-activating protein 3	7	4	1.03	0.86	0.87	1.05	1.06	1.13	0.0574413
	Atp6v0a1	sp|Q9Z1G4-2|VPP1_MOUSE	Isoform A1-I of V-type proton ATPase 116 kDa subunit a isoform 1	284	23	1	0.96	0.89	1.07	1.07	1.01	0.057499
	Gabrb2	sp|P63137-2|GBRB2_MOUSE	Isoform 2 of Gamma-aminobutyric acid receptor subunit beta-2	37	9	0.95	0.99	0.88	1.12	1.05	1.01	0.0576016
	Pde11a	sp|P0C1Q2|PDE11_MOUSE	Dual 3',5'-cyclic-AMP and -GMP phosphodiesterase 11A	4	3	0.88	0.95	0.95	1	1.17	1.05	0.057644
	Rptor	tr|A2ACM0|A2ACM0_MOUSE	Novel protein containing six WD40 domains at C-terminus	21	14	0.99	0.97	0.92	1.07	1	1.04	0.057684
	Es1	sp|P23953|ESTN_MOUSE	Liver carboxylesterase N	50	11	0.57	0.83	0.95	1.09	1.45	1.1	0.0577583
	Nup85	sp|Q8R480|NUP85_MOUSE	Nuclear pore complex protein Nup85	4	2	0.94	0.86	0.94	0.97	1.12	1.17	0.0577913
	Pdap1	sp|Q3UHX2|HAP28_MOUSE	28 kDa heat- and acid-stable phosphoprotein	17	6	1.02	0.91	0.8	1.07	1.14	1.06	0.0578866
	Itga3	sp|Q62470-2|ITA3_MOUSE	Isoform Alpha-3B of Integrin alpha-3	2	2	0.94	0.87	0.92	0.98	1.09	1.21	0.0579416
	C16orf62	sp|Q8BWQ6|CP062_MOUSE	UPF0505 protein C16orf62	26	10	1.04	0.86	0.86	1.1	1.07	1.07	0.0581628
	Tom1l1	sp|Q923U0|TM1L1_MOUSE	TOM1-like protein 1	4	2	1.07	1.01	1.02	0.97	0.92	0.99	0.0582165
	Acat2	sp|Q8CAY6|THIC_MOUSE	Acetyl-CoA acetyltransferase, cytosolic	15	6	1.02	0.92	0.91	1.08	1.06	1.02	0.0582237
	Acsl6	sp|Q91WC3|ACSL6_MOUSE	Long-chain-fatty-acid--CoA ligase 6	77	17	0.96	0.91	0.97	1.05	0.99	1.11	0.0582237
	Apc2	sp|Q9Z1K7|APC2_MOUSE	Adenomatous polyposis coli protein 2	3	3	0.73	0.87	0.81	1.01	1.1	1.48	0.0582642
	Rhag	sp|Q9QUT0|RHAG_MOUSE	Ammonium transporter Rh type A	1	1	0.52	0.7	0.82	1	1.76	1.2	0.0583433
	Fabp3	sp|P11404|FABPH_MOUSE	Fatty acid-binding protein, heart	29	7	0.96	0.99	0.84	1.13	1.03	1.06	0.0583912
	Rab3gap1	sp|Q80UJ7|RB3GP_MOUSE	Rab3 GTPase-activating protein catalytic subunit	36	13	0.99	0.94	0.94	1.02	1.01	1.1	0.0584063
	Fam105a	sp|Q3TVP5|F105A_MOUSE	Protein FAM105A	1	1	1.2	1.13	0.96	0.89	0.88	0.94	0.058459
	Ncan	sp|P55066|NCAN_MOUSE	Neurocan core protein	40	8	0.88	0.96	1	1.05	1.02	1.09	0.0587043
	Ncoa7	sp|Q6DFV7|NCOA7_MOUSE	Nuclear receptor coactivator 7	19	8	0.99	0.99	0.96	1	1.02	1.04	0.0588849
	Glt1d1	sp|A4FUP9-2|GL1D1_MOUSE	Isoform 2 of Glycosyltransferase 1 domain-containing protein 1	2	1	1.05	1.17	1	0.96	0.94	0.87	0.0590733
	Dnajc10	sp|Q9DC23|DJC10_MOUSE	DnaJ subfamily C member 10	6	3	0.97	0.87	0.94	1.15	1.07	0.99	0.0592913
	St13	sp|Q99L47|F10A1_MOUSE	Hsc70-interacting protein	66	9	0.95	1	0.9	1.07	1.08	1	0.0593473
	Snta1	tr|A2AKD7|A2AKD7_MOUSE	Syntrophin acidic 1	32	9	1.01	0.94	0.91	1.05	1.07	1.01	0.0594082
	Rims4	tr|A2A5N0|A2A5N0_MOUSE	Regulating synaptic membrane exocytosis 4	2	2	0.9	1	0.93	1.12	1.03	1.02	0.059565
	Apoa2	tr|Q3UKX6|Q3UKX6_MOUSE	Apolipoprotein A-II, isoform CRA_a	3	2	0.73	0.84	0.51	0.92	1.66	1.34	0.0595679
	Echs1	sp|Q8BH95|ECHM_MOUSE	Enoyl-CoA hydratase, mitochondrial	66	11	0.89	0.97	0.91	1.18	0.99	1.07	0.0596019
	Rngtt	sp|O55236|MCE1_MOUSE	mRNA-capping enzyme	3	3	1.03	0.87	0.87	1.03	1.1	1.09	0.0598956
	Zfhx4	tr|E9Q5A7|E9Q5A7_MOUSE	Uncharacterized protein	1	1	1.05	1.22	1.02	0.97	0.83	0.91	0.0599436
	Thg1l	sp|Q9CY52|THG1_MOUSE	Probable tRNA(His) guanylyltransferase	1	1	0.63	1.11	0.43	1.19	1.41	1.23	0.0600415
	Phkg1	sp|P07934|PHKG1_MOUSE	Phosphorylase b kinase gamma catalytic chain, skeletal muscle isoform	10	3	1	0.86	0.96	1.02	1.08	1.08	0.0601698
	Ppil3	sp|Q9D6L8|PPIL3_MOUSE	Peptidyl-prolyl cis-trans isomerase-like 3	3	1	1.21	1.19	0.96	0.97	0.82	0.85	0.0601698
	Rpl32	sp|P62911|RL32_MOUSE	60S ribosomal protein L32	6	2	1.01	0.88	0.89	1.09	1.12	1	0.0601921
	Nup155	tr|Q6ZQ45|Q6ZQ45_MOUSE	MKIAA0791 protein	16	6	0.98	0.98	0.88	1.02	1.04	1.1	0.0603306
	Coq4	sp|Q8BGB8|COQ4_MOUSE	Ubiquinone biosynthesis protein COQ4, mitochondrial	5	2	1.01	0.87	0.89	1.06	1.02	1.16	0.0603561
	Lactb2	sp|Q99KR3|LACB2_MOUSE	Beta-lactamase-like protein 2	6	4	0.9	0.95	0.92	0.97	1.1	1.17	0.0603561
	Kctd12	sp|Q6WVG3|KCD12_MOUSE	BTB/POZ domain-containing protein KCTD12	41	9	0.97	0.99	0.84	1.07	1.09	1.03	0.0607786
	Ckmt2	sp|Q6P8J7|KCRS_MOUSE	Creatine kinase S-type, mitochondrial	22	4	1	0.87	0.8	0.99	1.2	1.15	0.0607841
	Ctnnd1	sp|P30999-2|CTND1_MOUSE	Isoform 2 of Catenin delta-1	26	11	0.98	0.91	0.98	1.03	1.01	1.09	0.0608699
	Hrg	sp|Q9ESB3|HRG_MOUSE	Histidine-rich glycoprotein	6	6	0.65	0.83	0.97	1.03	1.39	1.13	0.0608773
	Akr1b10	tr|D3Z494|D3Z494_MOUSE	MCG142264, isoform CRA_a	14	5	0.89	0.97	0.97	1.05	1	1.12	0.0610065
	Gdap2	sp|Q9DBL2-2|GDAP2_MOUSE	Isoform 2 of Ganglioside-induced differentiation-associated protein 2	8	4	1	0.92	0.91	1.09	1.09	0.99	0.0610065
	Eif3j	sp|Q66JS6|EIF3J_MOUSE	Eukaryotic translation initiation factor 3 subunit J	22	5	0.97	0.94	0.88	1.16	1.05	1	0.0610098
	Apcs	tr|Q4JFI8|Q4JFI8_MOUSE	APCS amyloid P-component serum protein	4	1	0.99	0.74	0.86	1.04	1.08	1.29	0.0613146
	Fam3c	sp|Q91VU0|FAM3C_MOUSE	Protein FAM3C	8	3	0.88	0.94	0.88	1.18	1.17	0.95	0.0616621
	Stk38l	sp|Q7TSE6-2|ST38L_MOUSE	Isoform 2 of Serine/threonine-protein kinase 38-like	18	5	0.94	1.02	0.92	1.03	1.04	1.05	0.061778
	Smyd3	sp|Q9CWR2|SMYD3_MOUSE	SET and MYND domain-containing protein 3	5	2	0.88	0.99	0.93	1.13	0.99	1.08	0.0618938
	Scgn	sp|Q91WD9|SEGN_MOUSE	Secretagogin	2	1	0.8	0.73	1.05	1.05	1.15	1.23	0.0619107
	Smap1	sp|Q91VZ6|SMAP1_MOUSE	Stromal membrane-associated protein 1	20	4	0.95	1.01	0.88	1.06	1.08	1.02	0.061959
	Gm5436	tr|D3Z4J0|D3Z4J0_MOUSE	MCG51900	54	7	0.93	0.94	0.95	1.14	1	1.02	0.0619684
	Nipsnap1	sp|O55125|NIPS1_MOUSE	Protein NipSnap 1	45	8	0.84	1	0.94	1.11	1.01	1.09	0.0619957
	Cdk5rap1	tr|Q3UW67|Q3UW67_MOUSE	CDK5 regulatory subunit associated protein 1	1	1	0.66	1.05	0.84	1.17	1.09	1.19	0.0620226
	Dusp28	sp|Q8BTR5|DUS28_MOUSE	Dual specificity phosphatase 28	1	1	0.82	0.94	0.8	1.36	1.01	1.08	0.0621009
	Cpn1	sp|Q9JJN5|CBPN_MOUSE	Carboxypeptidase N catalytic chain	3	2	0.83	0.85	0.51	1.01	1.62	1.19	0.0623217
	D1Bwg0212e	sp|Q9CWN7|CB029_MOUSE	UPF0760 protein C2orf29	7	4	0.92	1	0.8	1.01	1.11	1.15	0.0623478
	Itpr1	sp|P11881-5|ITPR1_MOUSE	Isoform 5 of Inositol 1,4,5-trisphosphate receptor type 1	72	33	1.09	1.02	1.07	0.95	1.01	0.87	0.0626743
	Npepps	sp|Q11011|PSA_MOUSE	Puromycin-sensitive aminopeptidase	237	34	0.98	0.96	0.95	1.09	1.02	1	0.0628076
	Selt	sp|P62342|SELT_MOUSE	Selenoprotein T	7	4	0.98	0.96	0.95	1.02	1	1.09	0.0628076
	Papss2	sp|O88428|PAPS2_MOUSE	Bifunctional 3'-phosphoadenosine 5'-phosphosulfate synthase 2	2	2	0.81	1.02	0.85	1.21	1.1	1.02	0.0628114
	Nt5c2	sp|Q3V1L4|5NTC_MOUSE	Cytosolic purine 5'-nucleotidase	17	5	0.9	0.95	0.9	1.13	0.96	1.17	0.0628775
	Cacybp	sp|Q9CXW3|CYBP_MOUSE	Calcyclin-binding protein	41	6	1	0.95	0.81	1.09	1.12	1.03	0.0632268
	Eftud1	sp|Q8C0D5|ETUD1_MOUSE	Elongation factor Tu GTP-binding domain-containing protein 1	14	7	1.09	1.06	0.98	0.97	0.96	0.94	0.0633383
	Dpm1	tr|A2BDX2|A2BDX2_MOUSE	Dolichol-phosphate (Beta-D) mannosyltransferase 1	14	4	0.98	0.99	0.9	1.02	1.03	1.08	0.0633383
	Clstn1	sp|Q9EPL2-2|CSTN1_MOUSE	Isoform 2 of Calsyntenin-1	15	6	0.97	0.91	0.97	1.12	1.04	1	0.0634275
	Lrrc16b	sp|Q3UFQ8|LR16B_MOUSE	Leucine-rich repeat-containing protein 16B	4	4	0.95	0.98	0.83	1.17	1.06	1.02	0.063481
	Tomm22	sp|Q9CPQ3|TOM22_MOUSE	Mitochondrial import receptor subunit TOM22	22	5	1.02	0.94	0.94	1.05	1.03	1.03	0.0635325
	Ttc12	sp|Q8BW49|TTC12_MOUSE	Tetratricopeptide repeat protein 12	1	1	0.99	0.95	0.9	0.99	1.1	1.07	0.0635893
	Colec11	sp|Q3SXB8|COL11_MOUSE	Collectin-11	1	1	0.73	0.8	0.6	1.14	1.73	1.01	0.0636012
	Coq7	sp|P97478|COQ7_MOUSE	Ubiquinone biosynthesis protein COQ7	6	4	1.03	0.99	1.06	0.95	0.96	0.99	0.0636027
	Apoc1	sp|P34928|APOC1_MOUSE	Apolipoprotein C-I	7	1	0.53	0.61	0.48	1.03	2.18	1.18	0.0636978
	Ifit3	sp|Q64345|IFIT3_MOUSE	Interferon-induced protein with tetratricopeptide repeats 3	6	3	0.95	0.77	0.81	0.94	1.31	1.24	0.0638913
	Srek1	sp|Q8BZX4|SREK1_MOUSE	Splicing regulatory glutamine/lysine-rich protein 1	6	2	0.96	0.93	0.91	1.09	0.97	1.14	0.0639807
	Gspt2	sp|Q149F3|ERF3B_MOUSE	Eukaryotic peptide chain release factor GTP-binding subunit ERF3B	9	7	0.97	0.97	0.93	1	1.11	1.03	0.0639846
	Lrrc40	sp|Q9CRC8|LRC40_MOUSE	Leucine-rich repeat-containing protein 40	22	9	0.96	0.95	0.96	1.1	1.06	0.98	0.0639846
	Rpl26	tr|Q4FZH2|Q4FZH2_MOUSE	MCG50660, isoform CRA_a	18	6	0.97	0.96	0.89	1.13	1	1.04	0.0640376
	Top2b	sp|Q64511|TOP2B_MOUSE	DNA topoisomerase 2-beta	42	19	1.01	0.94	0.85	1.09	1.02	1.08	0.0640704
	Naa20	tr|Q9DB82|Q9DB82_MOUSE	N-acetyltransferase 5 (ARD1, S. cerevisiae)	4	1	0.84	0.97	0.89	1.23	1.01	1.05	0.0642119
	Synj1	tr|F6XIX0|F6XIX0_MOUSE	Uncharacterized protein	18	3	0.93	0.93	0.78	1.24	0.97	1.14	0.0642729
	Prkaa1	sp|Q5EG47|AAPK1_MOUSE	5'-AMP-activated protein kinase catalytic subunit alpha-1	13	6	1.01	0.93	0.92	1.04	1.01	1.09	0.0643217
	Epb42	sp|P49222|EPB42_MOUSE	Erythrocyte membrane protein band 4.2	9	4	0.54	0.62	0.82	1.1	1.85	1.07	0.0644159
	App	sp|P12023|A4_MOUSE	Amyloid beta A4 protein	39	11	0.98	0.98	0.83	1.1	1.07	1.03	0.0644594
	Kit	sp|P05532|KIT_MOUSE	Mast/stem cell growth factor receptor	32	10	0.85	1.01	0.87	1.13	1.15	0.99	0.0647485
	Inpp5b	tr|Q8K337|Q8K337_MOUSE	Inositol polyphosphate-5-phosphatase B	2	2	0.99	0.91	0.95	1.11	1.04	1	0.064909
	Akap6	tr|Q6PGB9|Q6PGB9_MOUSE	Akap6 protein	1	1	0.95	0.96	0.89	1.16	1	1.04	0.0650251
	Atp5s	sp|Q9CRA7|ATP5S_MOUSE	ATP synthase subunit s, mitochondrial	15	5	0.92	0.97	0.91	0.97	1.09	1.13	0.0651691
	Dhrs11	sp|Q3U0B3|DHR11_MOUSE	Dehydrogenase/reductase SDR family member 11	3	1	0.78	0.73	0.89	0.96	1.48	1.16	0.0652572
	Gpc1	sp|Q9QZF2|GPC1_MOUSE	Glypican-1	48	9	0.99	0.98	0.85	1.05	1.09	1.04	0.0653217
	Ide	sp|Q9JHR7|IDE_MOUSE	Insulin-degrading enzyme	40	14	1.01	0.97	0.93	1.04	1.03	1.02	0.0653217
	Aif1	tr|Q9EQW9|Q9EQW9_MOUSE	Ionized calcium binding adapter molecule 1	4	2	0.84	0.94	0.98	1.16	0.99	1.1	0.0655688
	Dapk2	sp|Q8VDF3|DAPK2_MOUSE	Death-associated protein kinase 2	1	1	1.01	0.91	0.76	1.16	1.14	1.02	0.065629
	Neto2	sp|Q8BNJ6-2|NETO2_MOUSE	Isoform 2 of Neuropilin and tolloid-like protein 2	2	2	0.97	0.94	0.84	1.03	1.19	1.03	0.0656519
	Rps15a	sp|P62245|RS15A_MOUSE	40S ribosomal protein S15a	24	5	0.99	0.99	0.89	1.04	1.03	1.06	0.0658101
	Pvrl3	sp|Q9JLB9|PVRL3_MOUSE	Poliovirus receptor-related protein 3	3	2	0.95	0.83	0.96	1.03	1.19	1.03	0.0660894
	Urod	sp|P70697|DCUP_MOUSE	Uroporphyrinogen decarboxylase	20	5	0.95	0.94	0.87	1.19	0.99	1.06	0.0661279
	Dph5	sp|Q9CWQ0|DPH5_MOUSE	Diphthine synthase	1	1	0.96	0.97	0.96	0.99	1.03	1.09	0.0662598
	Ddn	sp|Q80TS7|DEND_MOUSE	Dendrin	1	1	0.97	0.92	1	1.01	1.07	1.03	0.0662598
	Wipf3	sp|P0C7L0|WIPF3_MOUSE	WAS/WASL-interacting protein family member 3	39	12	1.01	0.94	0.83	1.03	1.12	1.07	0.0662598
	Cbln4	sp|Q8BME9|CBLN4_MOUSE	Cerebellin-4	7	1	0.99	0.87	0.92	1.13	0.98	1.11	0.0662598
	Brsk2	sp|Q69Z98-3|BRSK2_MOUSE	Isoform 3 of BR serine/threonine-protein kinase 2	40	12	0.98	0.98	0.91	1.1	1.01	1.03	0.0662772
	Eif2c1	sp|Q8CJG1|AGO1_MOUSE	Protein argonaute-1	14	7	0.95	1	0.92	1.1	1.01	1.03	0.0662772
	Zw10	sp|O54692|ZW10_MOUSE	Centromere/kinetochore protein zw10	11	6	0.98	0.99	0.9	1.03	1.02	1.09	0.0662772
	Dusp3	tr|B1AQF4|B1AQF4_MOUSE	Dual specificity phosphatase 3 (Vaccinia virus phosphatase VH1-related)	41	5	0.98	0.98	0.9	1.09	1.03	1.01	0.0662772
	Yars2	sp|Q8BYL4|SYYM_MOUSE	Tyrosyl-tRNA synthetase, mitochondrial	14	5	1	0.92	0.85	1.03	1.04	1.17	0.0664032
	Agpat1	sp|O35083|PLCA_MOUSE	1-acyl-sn-glycerol-3-phosphate acyltransferase alpha	8	3	0.98	0.98	0.9	1.05	1.09	1	0.0664537
	Arsa	sp|P50428|ARSA_MOUSE	Arylsulfatase A	1	1	0.76	1.05	0.82	1.09	1.19	1.07	0.0665042
	Pcdhb11	tr|Q91UZ8|Q91UZ8_MOUSE	MCG141285	6	4	0.96	1.01	0.82	1.08	1.06	1.08	0.0665133
	Cobll1	sp|Q3UMF0-4|COBL1_MOUSE	Isoform 4 of Cordon-bleu protein-like 1	4	2	0.86	0.8	0.96	1.03	1.04	1.3	0.0666674
	Gmpr2	sp|Q99L27|GMPR2_MOUSE	GMP reductase 2	7	3	0.66	0.93	0.87	1.39	1.17	0.98	0.0667551
	Sft2d2	sp|Q8VD57|SFT2B_MOUSE	Vesicle transport protein SFT2B	1	1	1.16	1.04	1.53	0.64	0.63	1.01	0.0667665
	Atg5	sp|Q99J83|ATG5_MOUSE	Autophagy protein 5	14	5	1.1	1.03	1	0.97	0.93	0.98	0.0667665
	Coro1b	tr|A2RS22|A2RS22_MOUSE	Coronin, actin binding protein 1B	20	9	0.92	0.96	0.96	1.06	1.12	0.98	0.0668536
	Mrpl41	sp|Q9CQN7|RM41_MOUSE	39S ribosomal protein L41, mitochondrial	6	2	1.07	1.07	1.02	1.01	0.88	0.96	0.0669058
	Mrps25	sp|Q9D125|RT25_MOUSE	28S ribosomal protein S25, mitochondrial	1	1	0.9	0.95	0.99	1.11	1	1.04	0.0669058
	Pa1	sp|Q99L02|PA1_MOUSE	PAXIP1-associated protein 1	1	1	1.01	0.95	0.79	1.1	1.06	1.09	0.0669895
	Pitpnm1	sp|O35954|PITM1_MOUSE	Membrane-associated phosphatidylinositol transfer protein 1	48	21	0.99	0.96	0.86	1.12	1.03	1.03	0.0671575
	Pvrl3	sp|Q9JLB9-2|PVRL3_MOUSE	Isoform 2 of Poliovirus receptor-related protein 3	1	1	0.8	0.82	0.99	1.04	1.3	1.05	0.0671844
	Tjp3	sp|Q9QXY1|ZO3_MOUSE	Tight junction protein ZO-3	1	1	0.9	0.96	0.79	1.26	0.98	1.12	0.0672575
	Spta1	sp|P08032|SPTA1_MOUSE	Spectrin alpha chain, erythrocyte	120	51	0.7	0.77	0.84	1.04	1.59	1.06	0.0673216
	Gdap1	sp|O88741|GDAP1_MOUSE	Ganglioside-induced differentiation-associated protein 1	34	9	0.98	0.95	0.83	1.17	1.04	1.03	0.0675795
	Surf1	sp|P09925|SURF1_MOUSE	Surfeit locus protein 1	8	3	0.99	0.9	0.99	1.04	1.02	1.06	0.0675795
	Vps37c	sp|Q8R105|VP37C_MOUSE	Vacuolar protein sorting-associated protein 37C	12	4	1	0.89	0.86	1.14	0.98	1.13	0.0676585
	Stau2	sp|Q8CJ67-2|STAU2_MOUSE	Isoform 2 of Double-stranded RNA-binding protein Staufen 2	3	3	0.95	0.85	0.9	1.17	0.95	1.18	0.0676957
	Wls	sp|Q6DID7|WLS_MOUSE	Protein wntless	1	1	0.99	0.92	0.79	1.16	1.15	0.99	0.0676957
	Acsl1	sp|P41216|ACSL1_MOUSE	Long-chain-fatty-acid--CoA ligase 1	54	15	0.99	0.97	0.89	1.08	1	1.06	0.0677211
	Pogz	tr|B9EIG6|B9EIG6_MOUSE	Pogo transposable element with ZNF domain	5	3	0.99	0.89	0.94	1.04	1	1.12	0.0677504
	Susd2	sp|Q9DBX3|SUSD2_MOUSE	Sushi domain-containing protein 2	4	2	0.94	0.91	0.97	1.11	0.97	1.1	0.0679022
	Arhgap12	tr|B2RUJ8|B2RUJ8_MOUSE	Rho GTPase activating protein 12	16	11	1	0.96	0.81	1.1	1.11	1.03	0.0679174
	Vps18	tr|A2AV60|A2AV60_MOUSE	Vacuolar protein sorting 18 (Yeast)	21	10	0.98	1	0.92	1.01	1.05	1.04	0.0681604
	Sidt1	sp|Q6AXF6|SIDT1_MOUSE	SID1 transmembrane family member 1	9	5	0.98	0.93	0.89	1.16	1.01	1.03	0.0681604
	Rps6kc1	sp|Q8BLK9|KS6C1_MOUSE	Ribosomal protein S6 kinase delta-1	12	5	0.93	0.92	0.88	1.23	1	1.04	0.068189
	Crat	tr|B7ZDD8|B7ZDD8_MOUSE	Carnitine acetyltransferase	6	1	0.71	0.75	0.66	1.01	1.76	1.11	0.0682036
	Ufsp2	sp|Q99K23|UFSP2_MOUSE	Ufm1-specific protease 2	16	5	0.94	1	0.89	1.12	1.01	1.04	0.0682327
	Fkbp9	sp|Q9Z247|FKBP9_MOUSE	Peptidyl-prolyl cis-trans isomerase FKBP9	2	1	1.19	1	1.16	0.73	0.95	0.96	0.068253
	Epha4	sp|Q03137|EPHA4_MOUSE	Ephrin type-A receptor 4	71	18	0.98	0.98	0.85	1.11	1.08	1.01	0.0684674
	Cyb5d2	sp|Q5SSH8|NEUFC_MOUSE	Neuferricin	4	2	0.97	0.97	0.78	1.03	1.08	1.17	0.0685871
	Rpa1	sp|Q8VEE4|RFA1_MOUSE	Replication protein A 70 kDa DNA-binding subunit	8	5	0.97	0.87	0.88	1.02	1.03	1.23	0.0685871
	Slc5a7	sp|Q8BGY9|SC5A7_MOUSE	High affinity choline transporter 1	3	3	0.94	1.02	0.82	1.09	1.08	1.05	0.0688516
	Pde4dip	sp|Q80YT7|MYOME_MOUSE	Myomegalin	4	4	1.02	0.93	0.78	1.09	1.11	1.06	0.0688626
	Pcm1	sp|Q9R0L6|PCM1_MOUSE	Pericentriolar material 1 protein	3	2	0.87	0.98	0.91	1.09	0.98	1.18	0.0690516
	Rpl23a-ps3	tr|D3YWP3|D3YWP3_MOUSE	MCG1034428	43	8	1.02	0.86	0.84	1.11	1.17	1	0.0691206
	Azgp1	sp|Q64726|ZA2G_MOUSE	Zinc-alpha-2-glycoprotein	1	1	0.87	0.9	0.85	0.94	1.29	1.15	0.069261
	Blvrb	tr|Q3U6G1|Q3U6G1_MOUSE	Biliverdin reductase B (Flavin reductase (NADPH))	20	4	0.69	0.83	0.85	0.98	1.53	1.13	0.069268
	Gamt	sp|O35969|GAMT_MOUSE	Guanidinoacetate N-methyltransferase	15	3	1.18	1.03	1.03	0.9	0.87	1	0.069432
	Cbara1	sp|Q8VCX5-2|MICU1_MOUSE	Isoform 2 of Calcium uptake protein 1, mitochondrial	29	8	0.95	1	0.93	1.07	1.07	0.99	0.069443
	Speg	sp|Q62407-3|SPEG_MOUSE	Isoform 3 of Striated muscle-specific serine/threonine-protein kinase	5	4	0.97	1	0.85	1.05	1.04	1.08	0.0694976
	Abhd3	sp|Q91ZH7-2|ABHD3_MOUSE	Isoform 2 of Abhydrolase domain-containing protein 3	3	3	0.74	0.73	1.02	1.06	1.08	1.37	0.0695191
	Cdc5l	tr|Q3UCF2|Q3UCF2_MOUSE	MCG18249, isoform CRA_a	16	9	1.01	0.95	0.83	1.11	1.04	1.06	0.0695355
	Ovos	sp|Q3UU35|OVOS_MOUSE	Ovostatin	5	1	1.13	0.97	1.08	0.92	0.97	0.92	0.0696013
	Anks1	tr|B2KF14|B2KF14_MOUSE	Ankyrin repeat and SAM domain containing 1	4	3	0.84	0.88	0.91	1.16	0.94	1.28	0.0696412
	C20orf27	sp|Q9D1K7|CT027_MOUSE	UPF0687 protein C20orf27	5	1	1	0.93	0.9	1.11	1.07	0.99	0.0696799
	Ing3	sp|Q8VEK6|ING3_MOUSE	Inhibitor of growth protein 3	1	1	0.9	0.7	0.7	1.37	0.88	1.44	0.0696998
	C20orf7	sp|A2APY7|CT007_MOUSE	Probable methyltransferase C20orf7, mitochondrial	7	5	1.01	1.24	1.06	0.99	0.86	0.83	0.0697112
	Fah	sp|P35505|FAAA_MOUSE	Fumarylacetoacetase	34	7	0.72	0.7	1.04	1.15	1.03	1.36	0.0697668
	F13a1	sp|Q8BH61|F13A_MOUSE	Coagulation factor XIII A chain	5	2	0.87	0.85	0.92	0.93	1.23	1.2	0.0698385
	Katnal1	sp|Q8K0T4|KATL1_MOUSE	Katanin p60 ATPase-containing subunit A-like 1	25	8	1.01	0.95	0.83	1.08	1.07	1.04	0.0699031
	Mfge8	sp|P21956-2|MFGM_MOUSE	Isoform 2 of Lactadherin	2	1	0.84	0.85	0.99	1.14	1.22	0.97	0.069934
	Elmod1	tr|Q0P556|Q0P556_MOUSE	Elmod1 protein	11	5	1.02	0.93	0.79	1.13	1.04	1.1	0.0700538
	Ubac1	tr|A2AHB3|A2AHB3_MOUSE	Ubiquitin associated domain containing 1	6	4	0.96	1.01	0.87	1.08	1.05	1.03	0.0701209
	Sv2c	sp|Q69ZS6|SV2C_MOUSE	Synaptic vesicle glycoprotein 2C	51	3	1.08	1.03	1.01	0.97	1	0.92	0.0703083
	S100a11	sp|P50543|S10AB_MOUSE	Protein S100-A11	1	1	1.09	1.19	1.14	0.95	0.64	0.99	0.070484
	Thoc4	sp|O08583|THOC4_MOUSE	THO complex subunit 4	27	4	1.01	0.82	0.84	1.15	1.2	0.98	0.070484
	Gpcpd1	tr|B0R058|B0R058_MOUSE	Preimplantation protein 4	16	7	0.98	0.96	0.91	1.12	1.02	1.01	0.070484
	Stat1	sp|P42225|STAT1_MOUSE	Signal transducer and activator of transcription 1	31	14	0.97	0.9	0.98	0.99	1.1	1.06	0.070484
	Ddo	sp|Q922Z0|OXDD_MOUSE	D-aspartate oxidase	1	1	0.82	0.81	0.96	1.17	1.3	0.95	0.0706324
	Large	sp|Q9Z1M7|LARGE_MOUSE	Glycosyltransferase-like protein LARGE1	3	2	0.97	0.97	0.88	1.03	1.13	1.01	0.0708634
	Cfh	tr|Q6NZK3|Q6NZK3_MOUSE	Complement component factor h	7	3	0.82	0.88	0.94	1.03	1.31	1.03	0.0708852
	Nell2	tr|Q80UM5|Q80UM5_MOUSE	NEL-like 2 (Chicken)	8	4	1.03	0.92	0.82	1.07	1.05	1.12	0.0709469
	Wdr46	sp|Q9Z0H1|WDR46_MOUSE	WD repeat-containing protein 46	1	1	1.02	0.88	0.91	1.02	1.12	1.05	0.070999
	Alb	sp|P07724|ALBU_MOUSE	Serum albumin	195	15	0.67	0.72	0.92	0.98	1.56	1.15	0.0710111
	Snx10	sp|Q9CWT3|SNX10_MOUSE	Sorting nexin-10	1	1	0.93	0.93	0.87	1.23	1	1.04	0.0710578
	Gapvd1	sp|Q6PAR5-4|GAPD1_MOUSE	Isoform 4 of GTPase-activating protein and VPS9 domain-containing protein 1	63	16	0.99	1	0.91	1.04	1.04	1.03	0.0711163
	Plxnc1	sp|Q9QZC2|PLXC1_MOUSE	Plexin-C1	15	11	1	0.95	0.95	1	1.08	1.03	0.0711163
	Mtfp1	tr|Q5SQ26|Q5SQ26_MOUSE	Novel protein	16	5	0.93	0.98	0.86	1.18	1.01	1.04	0.0713625
	Fam84b	tr|D3YXJ5|D3YXJ5_MOUSE	Uncharacterized protein	1	1	1.02	0.94	0.84	1.03	1.1	1.08	0.071424
	Eps8	sp|Q08509|EPS8_MOUSE	Epidermal growth factor receptor kinase substrate 8	20	11	1.02	0.94	0.77	1.1	1.09	1.08	0.0716315
	Shmt1	sp|P50431|GLYC_MOUSE	Serine hydroxymethyltransferase, cytosolic	6	3	0.86	1.03	0.77	1.19	1.01	1.14	0.0718509
	Cmtm5	sp|Q9D6G9|CKLF5_MOUSE	CKLF-like MARVEL transmembrane domain-containing protein 5	10	2	1.24	0.96	1.25	0.69	0.89	0.96	0.0719544
	Hmgcs1	sp|Q8JZK9|HMCS1_MOUSE	Hydroxymethylglutaryl-CoA synthase, cytoplasmic	24	6	0.98	0.99	0.84	1.08	1.07	1.03	0.0720456
	Sox10	sp|Q04888|SOX10_MOUSE	Transcription factor SOX-10	1	1	1	0.85	0.92	1.09	0.99	1.14	0.0722741
	Slc13a3	tr|A2A4U9|A2A4U9_MOUSE	Solute carrier family 13 (Sodium-dependent dicarboxylate transporter), member 3	1	1	1.01	0.96	0.83	1.06	1.05	1.09	0.072343
	Fam45a	sp|Q9D8N2|FA45A_MOUSE	Protein FAM45A	15	7	0.92	1	0.87	1.15	1	1.06	0.0723809
	Sms	sp|P97355|SPSY_MOUSE	Spermine synthase	10	6	1	0.91	0.92	1.03	1.13	1.01	0.0725745
	Dnahc11	tr|E9Q7N9|E9Q7N9_MOUSE	Uncharacterized protein	2	2	0.95	0.98	0.8	1.17	1	1.1	0.072779
	Phkb	sp|Q7TSH2|KPBB_MOUSE	Phosphorylase b kinase regulatory subunit beta	14	7	0.97	0.92	0.88	1.19	1	1.04	0.0729438
	Huwe1	sp|Q7TMY8-3|HUWE1_MOUSE	Isoform 3 of E3 ubiquitin-protein ligase HUWE1	80	35	1.01	0.95	0.93	1.06	1	1.05	0.0731725
	F2	tr|Q3TJ94|Q3TJ94_MOUSE	Coagulation factor II	4	3	0.85	0.75	0.96	0.94	1.21	1.28	0.0731732
	Apoa1	sp|Q00623|APOA1_MOUSE	Apolipoprotein A-I	65	12	0.75	0.74	0.79	0.94	1.62	1.17	0.0732911
	Cdh5	sp|P55284|CADH5_MOUSE	Cadherin-5	1	1	0.82	0.8	0.51	1.72	1.05	1.09	0.0733131
	Pgs1	sp|Q8BHF7|PGPS1_MOUSE	CDP-diacylglycerol--glycerol-3-phosphate 3-phosphatidyltransferase, mitochondrial	14	6	1.02	0.9	0.89	1.12	1.01	1.06	0.0733161
	Mto1	sp|Q923Z3|MTO1_MOUSE	Protein MTO1, mitochondrial	7	3	0.98	0.96	0.85	1.15	1.01	1.05	0.0733292
	C4orf27	sp|Q8CFE2|CD027_MOUSE	UPF0609 protein C4orf27	4	2	0.96	0.95	1.01	1.02	1.01	1.05	0.0733885
	Nrbf2	sp|Q8VCQ3|NRBF2_MOUSE	Nuclear receptor-binding factor 2	3	3	0.96	1	0.92	1.08	1.01	1.02	0.0734708
	Agt	tr|Q3UTR7|Q3UTR7_MOUSE	Uncharacterized protein	2	1	0.79	0.93	0.99	1	1.1	1.18	0.0736593
	Ambp	sp|Q07456|AMBP_MOUSE	Protein AMBP	3	1	0.38	0.4	1.17	1.1	1.55	1.41	0.0737135
	Atp6v0a2	sp|P15920|VPP2_MOUSE	V-type proton ATPase 116 kDa subunit a isoform 2	25	4	0.91	1.01	0.87	0.99	1.1	1.13	0.0737512
	Glul	sp|P15105|GLNA_MOUSE	Glutamine synthetase	122	10	1.01	1.11	1.05	1	0.88	0.96	0.0738124
	Klhl26	sp|Q8BGY4|KLH26_MOUSE	Kelch-like protein 26	1	1	0.82	0.73	0.8	1.32	0.87	1.46	0.0738276
	Kiaa0664	sp|Q5SW19|K0664_MOUSE	Protein KIAA0664	28	10	0.98	0.95	0.84	1.16	0.99	1.09	0.073976
	Hbb-b1	sp|P02088|HBB1_MOUSE	Hemoglobin subunit beta-1	1069	11	0.48	0.67	0.8	1.03	1.9	1.12	0.0742015
	C7orf43	sp|Q3UTZ3|CG043_MOUSE	Uncharacterized protein C7orf43	9	4	1	0.98	0.87	1.07	1.04	1.04	0.0742015
	Prdx6	sp|O08709|PRDX6_MOUSE	Peroxiredoxin-6	185	15	0.87	0.88	1	1.1	0.98	1.17	0.0743501
	C20orf4	sp|Q9D2V5|CT004_MOUSE	Uncharacterized protein C20orf4	4	3	0.79	0.98	0.97	1.09	1.15	1.02	0.0744709
	Tfip11	sp|Q9ERA6|TFP11_MOUSE	Tuftelin-interacting protein 11	2	2	0.87	1.04	0.83	1.07	1.15	1.04	0.0744709
	Lrrn1	sp|Q61809|LRRN1_MOUSE	Leucine-rich repeat neuronal protein 1	6	3	1	0.87	0.86	1.07	1.21	1	0.0745086
	Litfl	sp|Q9DB75-2|LITFL_MOUSE	Isoform 2 of LITAF-like protein	1	1	1.06	1	1.06	0.99	0.9	0.98	0.0747961
	Rab15	sp|Q8K386|RAB15_MOUSE	Ras-related protein Rab-15	13	5	0.96	0.96	0.81	1.2	1.08	1	0.0750614
	Slc38a2	sp|Q8CFE6|S38A2_MOUSE	Sodium-coupled neutral amino acid transporter 2	8	3	0.9	0.75	0.83	1.03	1.04	1.45	0.0750892
	Grsf1	sp|Q8C5Q4|GRSF1_MOUSE	G-rich sequence factor 1	8	3	0.97	0.95	0.85	1.04	1.01	1.18	0.0753148
	BC005624	tr|Q99JW3|Q99JW3_MOUSE	MCG19001	1	1	0.8	0.98	0.91	0.97	1.14	1.2	0.0753189
	Hax1	sp|O35387|HAX1_MOUSE	HCLS1-associated protein X-1	15	6	1.02	0.95	0.9	1.05	1.02	1.07	0.0754553
	Xpot	sp|Q9CRT8|XPOT_MOUSE	Exportin-T	19	9	1.03	0.91	0.93	1.04	1.04	1.06	0.0754553
	Ehbp1	sp|Q69ZW3|EHBP1_MOUSE	EH domain-binding protein 1	16	12	0.99	0.95	0.92	1.1	1.04	0.99	0.0754553
	Ccdc93	sp|Q7TQK5|CCD93_MOUSE	Coiled-coil domain-containing protein 93	22	7	1.02	0.9	0.85	1.14	1.03	1.04	0.0754759
	Foxk1	sp|P42128|FOXK1_MOUSE	Forkhead box protein K1	2	2	0.93	1	0.92	1.12	1	1.04	0.0756089
	Cnn2	sp|Q08093|CNN2_MOUSE	Calponin-2	1	1	0.88	1	0.85	1.15	0.97	1.16	0.075614
	Sept3	sp|Q9Z1S5|SEPT3_MOUSE	Neuronal-specific septin-3	94	13	0.98	0.96	0.87	1.14	1	1.05	0.0756321
	Aprt	tr|Q6PK77|Q6PK77_MOUSE	Adenine phosphoribosyl transferase	12	4	0.94	0.95	0.93	1.16	1.01	1.01	0.0756464
	Acot1	sp|O55137|ACOT1_MOUSE	Acyl-coenzyme A thioesterase 1	26	9	0.95	0.95	1.01	1.01	1.02	1.06	0.0756464
	Pou6f1	tr|Q6X2R9|Q6X2R9_MOUSE	POU domain-containing transcription factor EmbN isoform	1	1	0.88	0.89	0.97	1.21	0.98	1.07	0.0757075
	Ralgps1	sp|A2AR50|RGPS1_MOUSE	Ras-specific guanine nucleotide-releasing factor RalGPS1	3	2	1.18	1.11	0.97	0.87	0.88	0.99	0.0757075
	Rcbtb1	sp|Q6NXM2|RCBT1_MOUSE	RCC1 and BTB domain-containing protein 1	2	2	1.01	0.74	0.94	1.05	1.16	1.1	0.0761886
	Ppm1a	sp|P49443|PPM1A_MOUSE	Protein phosphatase 1A	36	12	1.01	0.95	0.94	1.02	1.01	1.06	0.0764038
	Pgam1	sp|Q9DBJ1|PGAM1_MOUSE	Phosphoglycerate mutase 1	134	9	0.99	0.96	0.94	1.09	0.99	1.04	0.0766313
	Pik3r1	sp|P26450|P85A_MOUSE	Phosphatidylinositol 3-kinase regulatory subunit alpha	10	7	0.96	0.96	0.97	1.03	0.99	1.1	0.0766313
	Slc26a9	sp|Q8BU91|S26A9_MOUSE	Solute carrier family 26 member 9	1	1	0.87	0.71	0.88	0.94	1.43	1.17	0.0767927
	Cygb	sp|Q9CX80|CYGB_MOUSE	Cytoglobin	15	4	1.09	1.1	0.98	0.99	0.9	0.95	0.0768827
	Mapk8ip1	tr|A2AHH3|A2AHH3_MOUSE	Mitogen activated protein kinase 8 interacting protein 1	1	1	0.88	0.97	0.96	0.99	1.14	1.05	0.0769313
	Pkn1	sp|P70268|PKN1_MOUSE	Serine/threonine-protein kinase N1	9	5	0.95	0.97	0.9	1.14	1.06	0.98	0.076936
	Dgcr14	sp|O70279|DGC14_MOUSE	Protein DGCR14	2	1	0.95	1.32	1.18	0.74	0.84	0.97	0.0770907
	Mib2	sp|Q8R516|MIB2_MOUSE	E3 ubiquitin-protein ligase MIB2	5	4	0.88	0.94	0.9	0.98	1.06	1.24	0.0771202
	Tusc2	tr|Q542N4|Q542N4_MOUSE	Tumor suppressor candidate 2	15	5	0.97	1.01	0.88	1.06	1.03	1.05	0.0771202
	Slc8a1	tr|F7C0V5|F7C0V5_MOUSE	Uncharacterized protein	47	12	0.93	1	0.85	1.16	1	1.07	0.0772282
	Camta2	tr|B0QZH4|B0QZH4_MOUSE	Calmodulin binding transcription activator 2	4	2	0.95	0.97	0.95	1.04	1.1	0.98	0.0774702
	Prkag2	sp|Q91WG5|AAKG2_MOUSE	5'-AMP-activated protein kinase subunit gamma-2	24	8	0.99	0.95	0.94	1.07	0.98	1.08	0.0774702
	Gtf3c5	sp|Q8R2T8-2|TF3C5_MOUSE	Isoform 2 of General transcription factor 3C polypeptide 5	1	1	0.87	1.02	0.88	1.08	1.15	1	0.0776841
	Pmpcb	sp|Q9CXT8|MPPB_MOUSE	Mitochondrial-processing peptidase subunit beta	24	7	0.96	0.99	0.82	1.15	1.02	1.06	0.0776841
	Ugdh	sp|O70475|UGDH_MOUSE	UDP-glucose 6-dehydrogenase	2	1	0.99	0.76	0.97	1.16	1.05	1.08	0.0777751
	Pcid2	sp|Q8BFV2|PCID2_MOUSE	PCI domain-containing protein 2	2	1	1	0.96	0.95	1.05	1.04	0.99	0.0778771
	Sec24c	tr|Q80U83|Q80U83_MOUSE	MKIAA0079 protein	36	9	0.98	1	0.89	1.07	1.04	1.02	0.0781791
	Spcs2	sp|Q9CYN2|SPCS2_MOUSE	Signal peptidase complex subunit 2	19	4	1	0.94	0.93	1.03	1	1.1	0.0781791
	Grik5	sp|Q61626|GRIK5_MOUSE	Glutamate receptor, ionotropic kainate 5	1	1	1.02	1	1.11	0.93	0.96	0.98	0.0781791
	Frmd5	sp|Q6P5H6-2|FRMD5_MOUSE	Isoform 2 of FERM domain-containing protein 5	3	2	0.99	0.86	0.87	0.99	1.22	1.07	0.0781854
	Ogfrl1	sp|Q8VE52|OGRL1_MOUSE	Opioid growth factor receptor-like protein 1	13	8	0.96	0.98	0.9	1.01	1.02	1.13	0.0782853
	Fam49b	sp|Q921M7|FA49B_MOUSE	Protein FAM49B	136	13	0.98	0.96	0.9	1.13	1.02	1.01	0.0782853
	Tmod3	sp|Q9JHJ0|TMOD3_MOUSE	Tropomodulin-3	16	4	0.92	1.02	0.9	1.1	1.01	1.05	0.0782853
	Scly	sp|Q9JLI6|SCLY_MOUSE	Selenocysteine lyase	10	5	0.84	0.84	1.04	1.01	1.14	1.12	0.0783757
	Tmem132a	sp|Q922P8|T132A_MOUSE	Transmembrane protein 132A	5	2	0.98	0.82	0.96	1.17	1.02	1.05	0.0784665
	Kcnh1	tr|Q3USQ9|Q3USQ9_MOUSE	Putative uncharacterized protein	4	3	0.93	0.97	0.99	1.02	1.08	1	0.0786982
	Esyt1	sp|Q3U7R1|ESYT1_MOUSE	Extended synaptotagmin-1	16	10	0.92	0.84	0.98	1.11	0.97	1.18	0.0787966
	Anapc2	sp|Q8BZQ7|ANC2_MOUSE	Anaphase-promoting complex subunit 2	8	4	1.01	0.98	0.96	1.02	1.03	1.01	0.0789276
	Ralgps2	sp|Q9ERD6-3|RGPS2_MOUSE	Isoform 3 of Ras-specific guanine nucleotide-releasing factor RalGPS2	2	2	1	0.93	0.81	1.17	1.01	1.07	0.078947
	Slc12a9	sp|Q99MR3|S12A9_MOUSE	Solute carrier family 12 member 9	13	6	1.01	0.94	0.98	1.02	1.04	1.02	0.0791524
	Nrd1	tr|A2A9Q1|A2A9Q1_MOUSE	Nardilysin, N-arginine dibasic convertase, NRD convertase 1	47	17	0.99	0.98	0.91	1.04	1	1.08	0.079191
	Sco2	sp|Q8VCL2|SCO2_MOUSE	Protein SCO2, mitochondrial	2	1	1.08	0.99	1.59	0.8	0.74	0.8	0.079215
	Arfip1	tr|A2RSX9|A2RSX9_MOUSE	Arfip1 protein	16	6	0.96	0.88	0.88	0.96	1.22	1.1	0.0792502
	Col6a6	sp|Q8C6K9-2|CO6A6_MOUSE	Isoform 2 of Collagen alpha-6(VI) chain	1	1	0.93	0.97	0.84	0.99	1.2	1.06	0.0795887
	Nf1	tr|B1AQE7|B1AQE7_MOUSE	Neurofibromatosis 1	75	36	0.99	0.95	0.91	1.1	0.98	1.07	0.0797705
	Scn2b	sp|Q56A07|SCN2B_MOUSE	Sodium channel subunit beta-2	11	4	0.95	1.02	0.91	1.03	1.05	1.03	0.079788
	Map7d2	sp|A2AG50|MA7D2_MOUSE	MAP7 domain-containing protein 2	22	14	1.02	1	1.05	0.96	1	0.98	0.0798253
	Sacm1l	sp|Q9EP69|SAC1_MOUSE	Phosphatidylinositide phosphatase SAC1	64	18	1.03	0.92	0.93	1.03	1.04	1.07	0.0798253
	Anxa6	tr|E9Q9W5|E9Q9W5_MOUSE	Uncharacterized protein	105	30	0.99	1.1	1.07	0.95	0.89	1	0.0799153
	Anxa6	sp|P14824|ANXA6_MOUSE	Annexin A6	106	30	0.99	1.1	1.07	0.95	0.89	1	0.0799153
	Prepl	sp|Q8C167|PPCEL_MOUSE	Prolyl endopeptidase-like	26	12	0.96	0.99	0.88	1.12	1.03	1.01	0.0799492
	Sqrdl	sp|Q9R112|SQRD_MOUSE	Sulfide:quinone oxidoreductase, mitochondrial	11	5	0.79	0.74	0.94	1.29	0.9	1.34	0.0800708
	Ralgapa1	sp|Q6GYP7|RGPA1_MOUSE	Ral GTPase-activating protein subunit alpha-1	43	18	0.96	1	0.83	1.14	1.05	1.03	0.0800763
	Opa1	sp|P58281-2|OPA1_MOUSE	Isoform 2 of Dynamin-like 120 kDa protein, mitochondrial	236	40	0.97	0.98	0.92	1.1	1	1.02	0.0801412
	Armc1	sp|Q9D7A8|ARMC1_MOUSE	Armadillo repeat-containing protein 1	34	4	0.97	1	0.86	1.11	1.02	1.05	0.0804136
	Adhfe1	sp|Q8R0N6|HOT_MOUSE	Hydroxyacid-oxoacid transhydrogenase, mitochondrial	8	4	1.01	0.86	0.89	0.98	1.15	1.11	0.0806393
	Exoc4	tr|Q69ZD1|Q69ZD1_MOUSE	MKIAA1699 protein	59	19	0.99	0.98	0.9	1.09	1.03	1.01	0.0806479
	Uchl5	sp|Q9WUP7|UCHL5_MOUSE	Ubiquitin carboxyl-terminal hydrolase isozyme L5	22	8	0.99	0.96	0.95	1.03	0.99	1.08	0.0806972
	Mpp5	sp|Q9JLB2|MPP5_MOUSE	MAGUK p55 subfamily member 5	6	4	0.99	0.96	0.95	1.03	0.99	1.08	0.0806972
	Ascc3	tr|E9PZJ8|E9PZJ8_MOUSE	Uncharacterized protein	12	10	1.02	0.92	0.91	1.07	1	1.09	0.0808216
	Slc25a27	tr|Q9D6D0|Q9D6D0_MOUSE	Solute carrier family 25, member 27	19	4	0.91	0.97	0.91	1.18	1.04	0.99	0.0809052
	Surf6	sp|P70279|SURF6_MOUSE	Surfeit locus protein 6	1	1	0.82	0.88	0.86	0.96	1.39	1.1	0.0810912
	Car4	tr|B1ATZ9|B1ATZ9_MOUSE	Carbonic anhydrase 4	4	2	1	0.96	0.88	1.04	1.11	1.01	0.0815438
	Serpina1b	sp|P22599|A1AT2_MOUSE	Alpha-1-antitrypsin 1-2	44	7	0.59	0.69	0.84	0.96	1.76	1.15	0.0816113
	Hpca	sp|P84075|HPCA_MOUSE	Neuron-specific calcium-binding protein hippocalcin	183	12	0.92	1.03	0.9	1.07	1.06	1.02	0.0816234
	Nup54	sp|Q8BTS4|NUP54_MOUSE	Nuclear pore complex protein Nup54	13	7	0.97	0.99	0.89	1.11	1.01	1.03	0.0816234
	Myoc	tr|Q05AC1|Q05AC1_MOUSE	Myocilin	1	1	0.88	0.93	0.99	1	1.04	1.16	0.0817391
	Ptprn	sp|Q60673|PTPRN_MOUSE	Receptor-type tyrosine-protein phosphatase-like N	9	2	0.94	0.88	0.82	1.09	0.97	1.31	0.082171
	Txndc15	sp|Q6P6J9|TXD15_MOUSE	Thioredoxin domain-containing protein 15	3	2	1	0.8	0.97	1.07	1.04	1.12	0.0824143
	Agbl4	sp|Q09LZ8|CBPC6_MOUSE	Cytosolic carboxypeptidase 6	2	1	1.01	0.87	0.92	1.05	1.01	1.16	0.0824798
	Apool	tr|B1AV13|B1AV13_MOUSE	Apolipoprotein O-like	10	3	0.92	0.94	0.97	1	1.02	1.15	0.0826867
	Slc29a1	sp|Q9JIM1-2|S29A1_MOUSE	Isoform 2 of Equilibrative nucleoside transporter 1	2	1	0.88	0.89	0.9	1.22	0.92	1.19	0.0827555
	Ppif	sp|Q99KR7|PPIF_MOUSE	Peptidyl-prolyl cis-trans isomerase F, mitochondrial	30	4	0.9	1.01	0.89	1.11	0.98	1.11	0.0827803
	Gipc1	sp|Q9Z0G0|GIPC1_MOUSE	PDZ domain-containing protein GIPC1	28	9	1	0.95	0.84	1.14	1.08	1	0.0827807
	Tmem55b	sp|Q3TWL2|TM55B_MOUSE	Transmembrane protein 55B	8	2	1.03	0.88	0.88	1.13	1.07	1.01	0.0827945
	Dnpep	sp|Q9Z2W0|DNPEP_MOUSE	Aspartyl aminopeptidase	42	7	1.1	1.05	0.98	0.99	0.92	0.94	0.0827945
	Rasa1	tr|Q91YX7|Q91YX7_MOUSE	RAS p21 protein activator 1	38	14	1	0.99	0.89	1.04	1.03	1.06	0.0828081
	Tars2	sp|Q3UQ84|SYTM_MOUSE	Threonyl-tRNA synthetase, mitochondrial	10	5	1.02	0.94	0.91	1.06	1.01	1.05	0.0828081
	Anapc4	tr|Q3TM92|Q3TM92_MOUSE	Anaphase promoting complex subunit 4, isoform CRA_b	5	3	0.93	0.97	0.87	1.19	1.02	1.01	0.0829945
	Tppp	sp|Q7TQD2|TPPP_MOUSE	Tubulin polymerization-promoting protein	101	15	0.95	0.9	1.02	1.04	1.02	1.07	0.0831129
	Memo1	sp|Q91VH6|MEMO1_MOUSE	Protein MEMO1	4	3	0.97	0.93	0.84	0.97	1.1	1.2	0.0831362
	Fancm	sp|Q8BGE5|FANCM_MOUSE	Fanconi anemia group M protein	2	1	0.61	0.78	0.9	1.01	1.61	1.09	0.0831945
	Dhcr7	sp|O88455|DHCR7_MOUSE	7-dehydrocholesterol reductase	1	1	0.81	0.92	1.04	1.07	1.09	1.07	0.0832013
	Cbr3	tr|Q8K354|Q8K354_MOUSE	Carbonyl reductase 3	22	7	0.76	0.98	0.77	1.4	1.01	1.07	0.0833732
	Vprbp	sp|Q80TR8|VPRBP_MOUSE	Protein VPRBP	1	1	1.2	0.95	1.21	0.82	0.83	1	0.0834972
	Necap1	sp|Q9CR95|NECP1_MOUSE	Adaptin ear-binding coat-associated protein 1	48	7	0.98	0.99	0.92	1.03	1.08	1	0.0835199
	Gpd2	sp|Q64521|GPDM_MOUSE	Glycerol-3-phosphate dehydrogenase, mitochondrial	268	33	0.94	0.99	0.85	1.17	1.04	1.01	0.0835199
	Amacr	sp|O09174|AMACR_MOUSE	Alpha-methylacyl-CoA racemase	11	7	1	0.97	0.94	1.02	1	1.06	0.0836468
	Idh1	tr|E9PWT9|E9PWT9_MOUSE	Isocitrate dehydrogenase [NADP]	132	20	0.96	0.96	0.86	1.17	0.99	1.05	0.0836811
	Chmp6	sp|P0C0A3|CHMP6_MOUSE	Charged multivesicular body protein 6	9	3	0.83	1.03	0.91	1.03	1.06	1.15	0.083798
	Sst	sp|P60041|SMS_MOUSE	Somatostatin	2	2	1.19	1.43	1	0.71	1.05	0.62	0.0839993
	C10orf88	sp|Q9D2Q3|CJ088_MOUSE	Uncharacterized protein C10orf88	3	2	0.8	1.02	0.77	1.3	0.99	1.12	0.0841703
	Polr3e	sp|Q9CZT4-2|RPC5_MOUSE	Isoform 2 of DNA-directed RNA polymerase III subunit RPC5	1	1	1.13	1.06	1.02	0.91	0.86	1.03	0.0843352
	Hn1	sp|P97825|HN1_MOUSE	Hematological and neurological expressed 1 protein	22	5	0.99	0.91	0.83	1	1.22	1.06	0.0844366
	H1f0	sp|P10922|H10_MOUSE	Histone H1.0	40	5	1.03	0.74	0.89	1.22	1.06	1.06	0.0844863
	Ssr4	tr|Q9D8L3|Q9D8L3_MOUSE	Signal sequence receptor, delta	12	3	0.99	0.92	0.96	0.98	1.09	1.07	0.0846075
	Pus7	tr|B7ZNL8|B7ZNL8_MOUSE	Pus7 protein	2	1	1.01	0.96	0.9	1.09	1.04	1.01	0.0846075
	Prpsap1	tr|B1AT82|B1AT82_MOUSE	MCG6846, isoform CRA_c	33	10	1	0.91	0.95	1	1.03	1.1	0.0846075
	Lman2	sp|Q9DBH5|LMAN2_MOUSE	Vesicular integral-membrane protein VIP36	27	9	0.96	0.99	0.9	1.09	0.98	1.08	0.0853221
	Gm1568	tr|Q3UHB8|Q3UHB8_MOUSE	Uncharacterized protein	10	4	0.99	0.89	0.99	1.02	1.07	1.03	0.0854698
	Crym	tr|Q3UPX0|Q3UPX0_MOUSE	Crystallin, mu	107	12	1.05	1.18	0.99	0.93	0.98	0.88	0.0854799
	Slc5a6	sp|Q5U4D8|SC5A6_MOUSE	Sodium-dependent multivitamin transporter	3	1	0.83	0.92	1.04	1.09	1.04	1.09	0.0854799
	Th	sp|P24529|TY3H_MOUSE	Tyrosine 3-monooxygenase	3	2	1.08	0.98	1.08	0.99	0.96	0.9	0.08559
	Entpd1	sp|P55772|ENTP1_MOUSE	Ectonucleoside triphosphate diphosphohydrolase 1	4	2	1.01	0.97	0.88	1.05	1.02	1.07	0.0856236
	Kiaa0319	sp|Q5SZV5|K0319_MOUSE	Dyslexia-associated protein KIAA0319	1	1	0.94	0.82	0.94	1.21	0.95	1.13	0.0858005
	Ppp2r4	tr|Q543N6|Q543N6_MOUSE	Protein phosphatase 2A regulatory subunit B (PR 53)	65	11	1.02	0.92	0.9	1	1.06	1.09	0.0860175
	Ankrd43	sp|Q8BLS7|ANR43_MOUSE	Ankyrin repeat domain-containing protein 43	4	4	1.01	0.87	0.74	1.01	1.09	1.28	0.0860227
	Pomp	sp|Q9CQT5|POMP_MOUSE	Proteasome maturation protein	1	1	0.9	1	0.84	1.19	1.09	0.98	0.0861878
	Zc3h18	sp|Q0P678|ZCH18_MOUSE	Zinc finger CCCH domain-containing protein 18	1	1	0.85	0.92	0.69	1.45	1.13	0.96	0.0862223
	Braf	sp|P28028|BRAF_MOUSE	Serine/threonine-protein kinase B-raf	54	12	0.97	1	0.93	1.08	1	1.03	0.0862514
	Ipo4	sp|Q8VI75|IPO4_MOUSE	Importin-4	14	7	0.98	1	0.91	1.06	1.03	1.01	0.0862514
	Man1b1	sp|A2AJ15|MA1B1_MOUSE	Endoplasmic reticulum mannosyl-oligosaccharide 1,2-alpha-mannosidase	5	2	1.01	0.98	0.93	1.02	1.03	1.03	0.0864181
	Lyar	sp|Q08288|LYAR_MOUSE	Cell growth-regulating nucleolar protein	1	1	1.02	0.96	0.95	1.03	1.03	1.02	0.0865526
	Eny2	sp|Q9JIX0|ENY2_MOUSE	Enhancer of yellow 2 transcription factor	2	1	1.05	1.1	1.06	1.05	0.87	0.87	0.0865651
	Dgkh	tr|A0JP53|A0JP53_MOUSE	Dgkh protein	36	15	1.25	1.11	0.95	0.95	0.89	0.85	0.0865935
	1810049H13Rik	tr|B2RVP3|B2RVP3_MOUSE	RIKEN cDNA 1810049H13 gene	6	1	0.99	0.97	0.77	1.16	1.02	1.1	0.0866339
	Bnip3	sp|O55003|BNIP3_MOUSE	BCL2/adenovirus E1B 19 kDa protein-interacting protein 3	1	1	0.82	0.8	0.97	1.24	0.92	1.25	0.0866418
	Arhgap20	sp|Q6IFT4|RHG20_MOUSE	Rho GTPase-activating protein 20	2	1	1.08	1.01	1.25	0.86	1.02	0.78	0.0866425
	Lyrm4	sp|Q8K215|LYRM4_MOUSE	LYR motif-containing protein 4	11	3	1.01	0.82	0.91	1.01	1.19	1.06	0.0868018
	Flot1	tr|Q540I4|Q540I4_MOUSE	Flotillin 1	84	12	1.03	1.03	1.05	1	0.9	0.99	0.086954
	Exosc10	sp|P56960|EXOSX_MOUSE	Exosome component 10	3	3	1.02	0.86	0.89	1.02	1.04	1.17	0.087129
	Itih4	tr|Q8C7G9|Q8C7G9_MOUSE	Inter alpha-trypsin inhibitor, heavy chain 4	18	8	0.58	0.62	1.06	0.94	1.35	1.46	0.087536
	Lrrc8d	sp|Q8BGR2|LRC8D_MOUSE	Leucine-rich repeat-containing protein 8D	22	11	0.96	0.88	1.01	1.08	1.05	1.01	0.087564
	Mtif2	sp|Q91YJ5|IF2M_MOUSE	Translation initiation factor IF-2, mitochondrial	21	6	0.99	0.95	0.92	1.04	1.12	0.99	0.087564
	Dock1	sp|Q8BUR4-2|DOCK1_MOUSE	Isoform 2 of Dedicator of cytokinesis protein 1	21	11	0.96	0.91	0.99	1.1	1.07	0.98	0.087564
	Cdk17	sp|Q8K0D0|CDK17_MOUSE	Cyclin-dependent kinase 17	25	11	0.95	0.99	0.82	1.17	1.07	1	0.0878584
	Kcnk2	sp|P97438|KCNK2_MOUSE	Potassium channel subfamily K member 2	4	2	0.97	0.98	0.93	1.09	1.05	0.98	0.0878584
	Bcar1	sp|Q61140|BCAR1_MOUSE	Breast cancer anti-estrogen resistance protein 1	15	7	0.96	0.95	0.83	1.2	0.97	1.1	0.0878687
	Gnl1	sp|P36916|GNL1_MOUSE	Guanine nucleotide-binding protein-like 1	49	12	1.03	0.94	0.9	1.04	1.05	1.04	0.0880288
	Tsnax	sp|Q9QZE7|TSNAX_MOUSE	Translin-associated protein X	33	6	1.06	1.06	1.01	1.02	0.9	0.95	0.0880288
	Fkbp10	sp|Q61576|FKB10_MOUSE	Peptidyl-prolyl cis-trans isomerase FKBP10	1	1	1.14	0.98	1.04	0.95	0.93	0.96	0.0880384
	C2cd4c	sp|Q5HZI2|C2C4C_MOUSE	C2 calcium-dependent domain-containing protein 4C	3	2	0.98	0.86	0.87	0.98	1.23	1.06	0.0880934
	Agtpbp1	sp|Q641K1-2|CBPC1_MOUSE	Isoform 2 of Cytosolic carboxypeptidase 1	13	7	0.95	0.95	0.9	1.08	0.96	1.15	0.0882104
	Snap91	sp|Q61548|AP180_MOUSE	Clathrin coat assembly protein AP180	113	22	0.97	0.99	0.84	1.13	1.04	1.02	0.0882104
	Fat1	tr|F2Z4A3|F2Z4A3_MOUSE	Uncharacterized protein	2	2	1.14	1.06	0.97	0.96	0.95	0.92	0.088436
	Ahcyl1	sp|Q80SW1|SAHH2_MOUSE	Putative adenosylhomocysteinase 2	116	15	0.98	0.97	0.87	1.13	0.99	1.06	0.088498
	Phactr3	tr|A2AHM5|A2AHM5_MOUSE	Phosphatase and actin regulator 3	4	3	0.99	0.91	0.81	1.03	1.22	1.02	0.0886219
	Tomm7	sp|Q9D173|TOM7_MOUSE	Mitochondrial import receptor subunit TOM7	2	1	0.77	0.92	1.01	1.2	1.11	1	0.0886829
	Atp2c1	sp|Q80XR2|AT2C1_MOUSE	Calcium-transporting ATPase type 2C member 1	22	9	1.03	0.82	0.92	1.05	1.14	1.04	0.0886962
	Dkk3	sp|Q9QUN9|DKK3_MOUSE	Dickkopf-related protein 3	9	3	0.97	0.92	0.84	1.23	1.04	1	0.0887821
	Diap1	tr|Q6NS79|Q6NS79_MOUSE	Diap1 protein	17	9	0.98	1.01	0.96	1.02	1.01	1.02	0.0890093
	Snx4	sp|Q91YJ2|SNX4_MOUSE	Sorting nexin-4	43	13	1	0.99	0.96	1	1.02	1.03	0.0890093
	Nsmaf	sp|O35242|FAN_MOUSE	Protein FAN	3	3	0.88	0.9	0.84	0.91	1.18	1.28	0.0892056
	Necab1	sp|Q8BG18|NECA1_MOUSE	N-terminal EF-hand calcium-binding protein 1	6	4	0.94	0.99	0.87	1.17	1.01	1.03	0.0892721
	Chgb	tr|Q3TY66|Q3TY66_MOUSE	Chromogranin B	47	15	0.96	1	0.83	1.02	1.14	1.05	0.0893849
	Tuba8	sp|Q9JJZ2|TBA8_MOUSE	Tubulin alpha-8 chain	1134	21	0.98	0.97	0.97	1.01	1	1.08	0.0893914
	Tpmt	sp|O55060|TPMT_MOUSE	Thiopurine S-methyltransferase	5	4	0.92	1.04	0.89	1.04	1.06	1.06	0.0894689
	Tomm40l	sp|Q9CZR3|TM40L_MOUSE	Mitochondrial import receptor subunit TOM40B	13	5	1.01	0.89	0.94	1.07	1.09	0.99	0.0894689
	Zfyve20	sp|Q80Y56|RBNS5_MOUSE	Rabenosyn-5	12	7	0.88	0.96	0.94	1.09	0.96	1.17	0.0895225
	C2cd2l	sp|Q80X80|C2C2L_MOUSE	C2 domain-containing protein 2-like	19	9	1.03	0.91	0.92	1.09	1.03	1.03	0.0895344
	Iap	sp|P03975|IGEB_MOUSE	IgE-binding protein	5	3	0.93	0.87	0.81	1.05	0.99	1.35	0.0896625
	Atp1a3	sp|Q6PIC6|AT1A3_MOUSE	Sodium/potassium-transporting ATPase subunit alpha-3	963	37	1.02	0.96	0.92	1.06	1.02	1.03	0.0900104
	Arhgef17	sp|Q80U35|ARHGH_MOUSE	Rho guanine nucleotide exchange factor 17	21	9	1	0.97	0.93	1.07	0.99	1.05	0.0900104
	Pip4k2c	sp|Q91XU3|PI42C_MOUSE	Phosphatidylinositol-5-phosphate 4-kinase type-2 gamma	27	9	0.92	0.96	1.02	1.02	1.03	1.06	0.0900104
	Obscn	sp|A2AAJ9|OBSCN_MOUSE	Obscurin	1	1	0.96	0.78	0.89	0.93	1.24	1.19	0.0902725
	Cnn3	sp|Q9DAW9|CNN3_MOUSE	Calponin-3	20	7	0.95	0.96	0.88	1.17	0.97	1.07	0.090323
	Adnp	tr|A2BDX0|A2BDX0_MOUSE	Activity-dependent neuroprotective protein	2	2	1.08	1.03	1	0.92	0.97	1	0.0903773
	Hdlbp	tr|Q3U4Z7|Q3U4Z7_MOUSE	High density lipoprotein (HDL) binding protein, isoform CRA_d	59	23	1	0.99	0.9	1.05	1.04	1.02	0.0903773
	Supt5h	sp|O55201|SPT5H_MOUSE	Transcription elongation factor SPT5	24	11	1.04	0.93	0.84	1.05	1.08	1.07	0.0903877
	Gm10709	tr|D3Z1N9|D3Z1N9_MOUSE	MCG9889	1	1	1.01	0.9	0.74	1.23	1.16	0.98	0.0906269
	Rsu1	tr|A2AUR7|A2AUR7_MOUSE	Ras suppressor protein 1	8	5	0.96	0.99	0.88	1.1	0.98	1.08	0.0906304
	Lmnb2	sp|P21619|LMNB2_MOUSE	Lamin-B2	67	25	0.94	0.92	0.98	1.05	0.98	1.14	0.0906304
	Pdxp	sp|P60487|PLPP_MOUSE	Pyridoxal phosphate phosphatase	69	9	1	0.97	0.9	1.08	1.04	1	0.0907745
	Pcdhga12	tr|Q91XY7|Q91XY7_MOUSE	Protocadherin gamma A12	9	3	0.93	0.99	0.93	1.13	1.02	1	0.090848
	C16orf7	sp|Q8C190|CP007_MOUSE	Uncharacterized protein C16orf7	5	3	1.12	1.19	0.97	0.83	1.01	0.88	0.0909089
	C11orf49	sp|Q8BHR8-2|CK049_MOUSE	Isoform 2 of UPF0705 protein C11orf49	2	1	0.84	0.99	0.89	1.2	0.96	1.11	0.091015
	Parf	sp|Q5U3K5|PARF_MOUSE	Putative GTP-binding protein Parf	46	14	0.97	1.01	0.84	1.09	1.03	1.06	0.0910521
	Orc2	tr|Q543F8|Q543F8_MOUSE	Origin recognition complex, subunit 2-like (S. cerevisiae)	1	1	0.92	1.01	0.81	1.18	1.01	1.06	0.0910874
	Bcap29	sp|Q61334|BAP29_MOUSE	B-cell receptor-associated protein 29	2	2	0.94	0.96	0.88	0.95	1.14	1.14	0.0911881
	Txndc9	sp|Q9CQ79|TXND9_MOUSE	Thioredoxin domain-containing protein 9	4	3	1	0.93	0.91	0.99	1.12	1.04	0.0911901
	Hdac11	tr|Q543U1|Q543U1_MOUSE	Histone deacetylase 11	30	7	0.92	0.9	1.01	1.03	1.01	1.14	0.0912602
	Wdr13	sp|Q91V09|WDR13_MOUSE	WD repeat-containing protein 13	11	5	0.94	1.01	0.89	1.12	1.02	1.02	0.0912712
	Cyp2j9	tr|Q924D1|Q924D1_MOUSE	Cytochrome P450 CYP2J9	4	3	0.86	1.04	0.9	1.09	1.08	1.02	0.0914745
	Lonp1	sp|Q8CGK3|LONM_MOUSE	Lon protease, mitochondrial	103	21	1.11	1.11	0.97	1	0.92	0.9	0.0915065
	Clpb	tr|Q3URM1|Q3URM1_MOUSE	ClpB caseinolytic peptidase B (E. coli), isoform CRA_c	18	8	0.96	1.01	0.84	1.1	1.01	1.08	0.0917583
	Lrrc49	sp|Q91YK0|LRC49_MOUSE	Leucine-rich repeat-containing protein 49	2	1	1.02	0.85	0.91	1.09	1.14	0.99	0.0920844
	Nploc4	sp|P60670|NPL4_MOUSE	Nuclear protein localization protein 4	25	10	0.96	0.97	0.86	1.15	0.97	1.09	0.0921965
	Snapin	sp|Q9Z266|SNAPN_MOUSE	SNARE-associated protein Snapin	9	2	1.02	1.08	1.02	1.02	0.93	0.94	0.0923433
	Cdh6	sp|P97326|CADH6_MOUSE	Cadherin-6	1	1	1.31	0.96	1.12	0.91	0.76	0.95	0.0923744
	Ddrgk1	sp|Q80WW9|DDRGK_MOUSE	DDRGK domain-containing protein 1	3	3	0.87	0.91	0.95	0.94	1.12	1.2	0.0925799
	Edf1	sp|Q9JMG1|EDF1_MOUSE	Endothelial differentiation-related factor 1	1	1	1.13	1.03	1.03	0.89	1.03	0.9	0.0927124
	Rgs14	sp|P97492|RGS14_MOUSE	Regulator of G-protein signaling 14	78	12	0.96	1.01	0.87	1.1	1.01	1.05	0.0928834
	Tuba4a	sp|P68368|TBA4A_MOUSE	Tubulin alpha-4A chain	1355	24	0.98	0.98	0.96	1.02	0.99	1.07	0.0928834
	Sik3	sp|Q6P4S6|SIK3_MOUSE	Serine/threonine-protein kinase SIK3	26	11	1	0.97	0.9	1.09	1.04	1	0.0929216
	Msra	sp|Q9D6Y7-4|MSRA_MOUSE	Isoform 4 of Mitochondrial peptide methionine sulfoxide reductase	6	3	0.93	0.95	0.99	1.11	1.03	0.99	0.0929216
	Uggt2	tr|F6X3X7|F6X3X7_MOUSE	Uncharacterized protein	1	1	0.93	0.65	0.91	1.02	1.07	1.42	0.0930444
	Rpl19	tr|A2A547|A2A547_MOUSE	Ribosomal protein L19	13	3	1.03	0.9	0.86	1.13	1.08	1	0.0931318
	Gfod1	sp|Q3UHD2|GFOD1_MOUSE	Glucose-fructose oxidoreductase domain-containing protein 1	9	3	0.96	0.98	0.86	1.16	1	1.04	0.0931411
	Apba2	sp|P98084|APBA2_MOUSE	Amyloid beta A4 precursor protein-binding family A member 2	9	6	0.94	0.99	0.97	1.06	1.06	0.98	0.0931411
	Tmf1	sp|B9EKI3|TMF1_MOUSE	TATA element modulatory factor	8	5	0.88	0.94	0.98	1.16	1.08	0.97	0.0932041
	Hmga1	sp|P17095|HMGA1_MOUSE	High mobility group protein HMG-I/HMG-Y	5	2	0.99	0.95	0.7	1.24	1.08	1.04	0.0932811
	C9orf16	sp|P58686|CI016_MOUSE	UPF0184 protein C9orf16	1	1	0.87	1.01	0.89	1.15	1.11	0.97	0.0933827
	Ccdc88b	sp|Q4QRL3-2|CC88B_MOUSE	Isoform 2 of Coiled-coil domain-containing protein 88B	1	1	0.71	0.67	0.75	0.78	1.66	1.43	0.0934085
	Syn2	sp|Q64332|SYN2_MOUSE	Synapsin-2	381	19	0.94	1.01	0.92	1.08	1.05	0.99	0.0934159
	Ston2	sp|Q8BZ60|STON2_MOUSE	Stonin-2	2	2	0.95	1	0.9	1.08	1.08	0.98	0.0934629
	Tpo	sp|P35419|PERT_MOUSE	Thyroid peroxidase	2	1	0.86	0.9	0.93	1.18	0.92	1.21	0.0934799
	Tbc1d10b	sp|Q8BHL3|TB10B_MOUSE	TBC1 domain family member 10B	34	15	0.98	1	0.9	1.08	1.02	1.02	0.093599
	Aars2	sp|Q14CH7|SYAM_MOUSE	Alanyl-tRNA synthetase, mitochondrial	5	4	1.01	0.88	0.81	1.12	1.21	0.97	0.093599
	Itfg1	sp|Q99KW9|TIP_MOUSE	T-cell immunomodulatory protein	5	3	0.93	1.01	0.86	1.13	0.99	1.07	0.0936442
	Rps24	sp|P62849-2|RS24_MOUSE	Isoform 2 of 40S ribosomal protein S24	26	3	1	0.94	0.9	1.12	1.07	0.98	0.0936621
	Slc8a2	tr|Q8K596|Q8K596_MOUSE	Sodium-calcium exchanger	96	18	1.02	0.93	0.94	1.07	1.03	1.01	0.0937882
	Lars2	sp|Q8VDC0|SYLM_MOUSE	Probable leucyl-tRNA synthetase, mitochondrial	17	10	0.82	0.88	0.83	1.44	1	1.03	0.0937959
	Hmgcl	sp|P38060|HMGCL_MOUSE	Hydroxymethylglutaryl-CoA lyase, mitochondrial	27	8	0.98	1	0.94	1.05	1.02	1	0.0939042
	Esrra	sp|O08580|ERR1_MOUSE	Steroid hormone receptor ERR1	1	1	0.99	0.84	0.98	1.06	1.01	1.12	0.0940427
	Pigs	tr|Q3V307|Q3V307_MOUSE	Phosphatidylinositol glycan anchor biosynthesis, class S	7	5	0.96	0.95	0.9	1.16	1.06	0.97	0.0940427
	Grm8	tr|B7ZMR4|B7ZMR4_MOUSE	Glutamate receptor, metabotropic 8	3	3	1	0.95	0.91	0.98	1.07	1.09	0.094066
	Odr4	sp|Q4PJX1|ODR4_MOUSE	Protein odr-4	3	2	0.81	0.75	0.86	0.97	1.07	1.53	0.0940887
	Cblb	sp|Q3TTA7|CBLB_MOUSE	E3 ubiquitin-protein ligase CBL-B	6	5	0.95	0.96	0.89	1	1.18	1.02	0.094171
	Adh1	sp|P00329|ADH1_MOUSE	Alcohol dehydrogenase 1	1	1	1.01	0.94	0.84	1.05	1.14	1.01	0.0941843
	Rtn4	tr|Q8BH78|Q8BH78_MOUSE	RTN4	26	5	1.03	0.99	1.03	0.98	0.99	0.99	0.0944463
	Rtn2	tr|Q6IM74|Q6IM74_MOUSE	RTN2-C	3	1	0.92	0.8	0.98	0.96	1.21	1.12	0.0948277
	Rpgr	sp|Q9R0X5-4|RPGR_MOUSE	Isoform 4 of X-linked retinitis pigmentosa GTPase regulator	6	2	0.89	1.05	0.85	1.09	1.09	1.03	0.0949992
	Erlin2	sp|Q8BFZ9|ERLN2_MOUSE	Erlin-2	49	11	1.04	1.04	1.01	1.02	0.94	0.96	0.0951025
	Rrm1	sp|P07742|RIR1_MOUSE	Ribonucleoside-diphosphate reductase large subunit	2	2	1.01	0.93	0.89	1.06	0.99	1.13	0.0952976
	Agap3	sp|Q8VHH5|AGAP3_MOUSE	Arf-GAP with GTPase, ANK repeat and PH domain-containing protein 3	45	12	1.03	0.93	0.91	1.07	1.04	1.02	0.0953578
	Usp34	sp|Q6ZQ93-3|UBP34_MOUSE	Isoform 3 of Ubiquitin carboxyl-terminal hydrolase 34	3	3	0.91	1.03	0.93	1.02	1.04	1.07	0.0953578
	Tbc1d17	sp|Q8BYH7|TBC17_MOUSE	TBC1 domain family member 17	19	8	0.95	1.03	0.88	1.04	1.04	1.07	0.0954205
	Dagla	sp|Q6WQJ1|DGLA_MOUSE	Sn1-specific diacylglycerol lipase alpha	50	14	1.01	0.96	0.9	1.1	1.02	1.02	0.0959505
	Pmpca	sp|Q9DC61|MPPA_MOUSE	Mitochondrial-processing peptidase subunit alpha	22	8	0.96	0.99	0.89	1.13	1.03	1	0.0960987
	Atp9a	sp|O70228|ATP9A_MOUSE	Probable phospholipid-transporting ATPase IIA	36	12	1.03	0.95	0.86	1.06	1.05	1.05	0.0960987
	Gosr1	tr|Q91VU9|Q91VU9_MOUSE	Golgi SNAP receptor complex member 1	5	2	0.99	0.98	0.85	1.11	1	1.07	0.0961383
	Acadsb	sp|Q9DBL1|ACDSB_MOUSE	Short/branched chain specific acyl-CoA dehydrogenase, mitochondrial	17	5	0.96	0.88	0.98	1.06	0.98	1.14	0.0961383
	Myh3	sp|P13541|MYH3_MOUSE	Myosin-3	1	1	0.67	1.06	0.87	1.21	1.04	1.15	0.096227
	Impdh2	sp|P24547|IMDH2_MOUSE	Inosine-5'-monophosphate dehydrogenase 2	15	7	0.93	1.04	0.84	1.08	1.06	1.05	0.0963209
	Specc1	sp|Q5SXY1|CYTSB_MOUSE	Cytospin-B	39	14	1.02	0.94	0.88	1.1	1.03	1.02	0.0963335
	Hexa	sp|P29416|HEXA_MOUSE	Beta-hexosaminidase subunit alpha	18	6	0.95	0.96	0.94	0.99	1.02	1.14	0.0963411
	Cdh9	sp|P70407|CADH9_MOUSE	Cadherin-9	5	3	1.12	0.98	1.07	1.01	0.9	0.91	0.096639
	Thnsl2	sp|Q80W22|THNS2_MOUSE	Threonine synthase-like 2	10	5	0.89	0.66	1.07	1.13	1.12	1.14	0.0968162
	Bloc1s2	sp|Q9CWG9|BL1S2_MOUSE	Biogenesis of lysosome-related organelles complex 1 subunit 2	4	1	1.06	1.42	1.04	1.03	0.74	0.72	0.096947
	Strada	sp|Q3UUJ4|STRAA_MOUSE	STE20-related kinase adapter protein alpha	4	3	0.99	0.69	0.97	1.09	1.22	1.05	0.0969476
	Hyi	sp|Q8R1F5|HYI_MOUSE	Putative hydroxypyruvate isomerase	3	1	0.57	0.89	0.4	1.16	0.97	2.02	0.0969733
	Lrrc4b	sp|P0C192|LRC4B_MOUSE	Leucine-rich repeat-containing protein 4B	22	10	0.98	1	0.85	1.08	1.08	1.01	0.0969975
	Gprasp1	sp|Q5U4C1|GASP1_MOUSE	G-protein coupled receptor-associated sorting protein 1	7	5	1.01	0.97	0.78	1.07	1.07	1.08	0.09701
	Abl2	sp|Q4JIM5|ABL2_MOUSE	Tyrosine-protein kinase ABL2	13	4	0.94	0.91	0.93	1.2	1.05	0.97	0.0971852
	Twf2	sp|Q9Z0P5-2|TWF2_MOUSE	Isoform 2 of Twinfilin-2	44	10	1	0.99	0.91	1.05	1.01	1.04	0.097253
	Rpl6	sp|P47911|RL6_MOUSE	60S ribosomal protein L6	25	12	1	0.97	0.73	1.17	1.08	1.05	0.097253
	Apmap	sp|Q9D7N9|APMAP_MOUSE	Adipocyte plasma membrane-associated protein	40	11	1	0.99	0.91	1.01	1.04	1.05	0.097253
	Sephs1	sp|Q8BH69|SPS1_MOUSE	Selenide, water dikinase 1	10	5	0.97	0.95	0.81	1.05	1.22	1	0.0972642
	Pycrl	sp|Q9DCC4|P5CR3_MOUSE	Pyrroline-5-carboxylate reductase 3	21	3	0.97	0.99	0.89	1.11	1.03	1	0.0973733
	Mrpl14	sp|Q9D1I6|RM14_MOUSE	39S ribosomal protein L14, mitochondrial	4	2	0.89	1.05	0.84	1.03	1.07	1.13	0.0976916
	Dgke	sp|Q9R1C6|DGKE_MOUSE	Diacylglycerol kinase epsilon	13	5	1.01	0.94	0.89	1.12	1.04	1	0.0977014
	Hpx	sp|Q91X72|HEMO_MOUSE	Hemopexin	32	5	0.6	0.61	0.91	0.87	1.74	1.26	0.0980315
	Pacsin1	tr|Q543Y7|Q543Y7_MOUSE	Protein kinase C and casein kinase substrate in neurons 1	132	17	0.93	0.98	0.86	1.2	1.03	1	0.0980433
	Dnm1l	sp|Q8K1M6|DNM1L_MOUSE	Dynamin-1-like protein	158	28	1.01	0.97	0.87	1.09	1.04	1.02	0.0981638
	Gtl3	sp|Q8BTU1|CP080_MOUSE	UPF0468 protein C16orf80	4	3	0.99	0.95	0.91	1.08	1.1	0.97	0.0981638
	Csad	sp|Q9DBE0|CSAD_MOUSE	Cysteine sulfinic acid decarboxylase	7	4	0.99	0.91	0.96	1.01	1.01	1.12	0.0982566
	Dctn3	tr|A2AMR9|A2AMR9_MOUSE	Dynactin 3	16	6	0.89	1.02	0.95	1.09	1.02	1.03	0.0982566
	Naa38	sp|Q6ZWM4|NAA38_MOUSE	N-alpha-acetyltransferase 38, NatC auxiliary subunit	5	3	0.98	0.97	0.91	1.11	0.98	1.05	0.0982566
	41519	sp|P42208|SEPT2_MOUSE	Septin-2	48	11	0.95	0.96	0.89	1.16	0.96	1.08	0.0982775
	Apoa1	tr|Q8BPD5|Q8BPD5_MOUSE	Uncharacterized protein	65	12	0.78	0.78	0.84	0.92	1.55	1.13	0.0982775
	Tor2a	tr|A2AK88|A2AK88_MOUSE	Torsin family 2, member A	1	1	1.03	0.85	0.92	1.1	1.1	1	0.0982775
	Cmbl	sp|Q8R1G2|CMBL_MOUSE	Carboxymethylenebutenolidase	4	2	0.87	0.88	0.86	0.95	1.08	1.36	0.0983253
	Mlc1	sp|Q8VHK5|MLC1_MOUSE	Membrane protein MLC1	20	4	0.96	0.88	0.92	0.99	1.03	1.22	0.0985903
	Ttbk2	sp|Q3UVR3-2|TTBK2_MOUSE	Isoform 2 of Tau-tubulin kinase 2	2	2	0.91	1.02	0.94	1.08	1.03	1.01	0.0986733
	Osbpl10	tr|Q8R2T7|Q8R2T7_MOUSE	Oxysterol-binding protein	9	5	1.1	1.15	0.96	0.94	0.87	0.98	0.0987208
	Tpk1	sp|Q9R0M5|TPK1_MOUSE	Thiamin pyrophosphokinase 1	5	2	1.05	0.88	0.86	1.09	1.02	1.1	0.0987208
	Gas7	tr|B1ATI9|B1ATI9_MOUSE	Growth arrest specific 7	22	6	1.03	1	1.01	1	0.97	0.99	0.0993007
	Tbc1d22a	sp|Q8R5A6|TB22A_MOUSE	TBC1 domain family member 22A	2	2	1	0.91	0.97	1.09	1	1.03	0.0993007
	Arvcf	sp|P98203-4|ARVC_MOUSE	Isoform 4 of Armadillo repeat protein deleted in velo-cardio-facial syndrome	27	15	0.99	1	0.93	1.05	1.01	1.02	0.0993007
	Pdgfc	sp|Q8CI19|PDGFC_MOUSE	Platelet-derived growth factor C	2	1	0.97	0.94	1.01	1	1.03	1.05	0.0993007
	Atp1b4	sp|Q99ME6-2|AT1B4_MOUSE	Isoform B of Protein ATP1B4	1	1	0.73	0.81	0.6	0.78	1.65	1.43	0.0993836
	Slc4a1	sp|P04919|B3AT_MOUSE	Band 3 anion transport protein	21	9	0.71	0.71	0.84	1.01	1.7	1.03	0.0994127
	Rps8	tr|Q497E9|Q497E9_MOUSE	40S ribosomal protein S8	50	7	1.01	0.92	0.84	1.16	1.09	0.98	0.0995905
	Slc38a1	sp|Q8K2P7|S38A1_MOUSE	Sodium-coupled neutral amino acid transporter 1	4	1	0.85	0.95	0.76	0.98	1.07	1.4	0.0996642
	Aer61	sp|Q8BYW9|AER61_MOUSE	Uncharacterized glycosyltransferase AER61	4	2	1.07	0.73	0.81	1.18	1	1.21	0.0996703
	Mrpl23	sp|O35972|RM23_MOUSE	39S ribosomal protein L23, mitochondrial	4	3	0.82	1.07	0.83	1.15	1.03	1.11	0.0996834
	Mast4	sp|Q811L6-2|MAST4_MOUSE	Isoform 2 of Microtubule-associated serine/threonine-protein kinase 4	2	2	1.02	0.85	0.96	1.04	1.04	1.08	0.0996918
	Nwc	sp|Q9CQI4|CK074_MOUSE	Uncharacterized protein C11orf74	2	1	1.12	1.05	0.99	1.01	0.93	0.89	0.0996918
	Mical1	sp|Q8VDP3|MICA1_MOUSE	NEDD9-interacting protein with calponiny and LIM domains	2	2	0.85	0.99	0.64	1.42	1.1	1	0.0997543
	Cd38	tr|Q4FJL8|Q4FJL8_MOUSE	Cd38 protein	2	1	1.22	1.19	0.95	0.85	1.02	0.77	0.100562
	Atg2b	sp|Q80XK6|ATG2B_MOUSE	Autophagy-related protein 2 B	27	14	0.99	0.95	0.95	0.98	1.09	1.04	0.100567
	Wipi2	sp|Q80W47|WIPI2_MOUSE	WD repeat domain phosphoinositide-interacting protein 2	11	4	1	0.93	0.85	1.03	1.18	1.01	0.100567
	Kiaa1467	sp|Q8BYI8-2|K1467_MOUSE	Isoform 2 of Uncharacterized protein KIAA1467	11	4	0.98	1	0.81	1.12	1.06	1.03	0.100575
	Mrpl32	sp|Q9DCI9|RM32_MOUSE	39S ribosomal protein L32, mitochondrial	1	1	1.11	1.23	1.37	1.18	0.52	0.6	0.100699
	Clstn2	sp|Q9ER65-2|CSTN2_MOUSE	Isoform 2 of Calsyntenin-2	6	2	0.94	0.99	0.99	1.06	1.04	0.99	0.100773
	Tanc2	sp|A2A690|TANC2_MOUSE	Protein TANC2	34	13	1.01	0.93	0.87	1.15	1.01	1.03	0.100857
	Tbc1d1	sp|Q60949-2|TBCD1_MOUSE	Isoform 2 of TBC1 domain family member 1	10	5	0.91	1.03	0.87	1.01	1.13	1.05	0.100857
	Trhde	sp|Q8K093|TRHDE_MOUSE	Thyrotropin-releasing hormone-degrading ectoenzyme	11	7	0.93	1.04	0.87	1.04	1.06	1.06	0.100896
	Akr7a2	sp|Q8CG76|ARK72_MOUSE	Aflatoxin B1 aldehyde reductase member 2	13	7	0.93	0.99	0.93	1.11	1.06	0.97	0.101263
	Ubr4	sp|A2AN08-3|UBR4_MOUSE	Isoform 3 of E3 ubiquitin-protein ligase UBR4	78	44	1	0.96	0.94	1.08	1.03	0.99	0.101343
	Nars2	sp|Q8BGV0|SYNM_MOUSE	Probable asparaginyl-tRNA synthetase, mitochondrial	1	1	0.83	1	0.82	1.29	1.09	0.97	0.101426
	Kif5a	sp|P33175|KIF5A_MOUSE	Kinesin heavy chain isoform 5A	59	21	0.99	1	0.89	1.02	1.04	1.05	0.101648
	Mogs	sp|Q80UM7|MOGS_MOUSE	Mannosyl-oligosaccharide glucosidase	21	9	0.97	0.99	0.89	1.1	1.07	0.98	0.101795
	Serpinb9	tr|O08797|O08797_MOUSE	SPI6	41	7	0.97	0.98	0.93	1.04	0.98	1.1	0.102135
	Rapgefl1	sp|Q68EF8|RPGFL_MOUSE	Rap guanine nucleotide exchange factor-like 1	11	6	0.94	1.01	0.88	1.04	1.13	1	0.102653
	Mtmr2	sp|Q9Z2D1|MTMR2_MOUSE	Myotubularin-related protein 2	31	10	1.03	0.9	0.93	1.01	1.06	1.06	0.102682
	Flna	tr|B7FAU9|B7FAU9_MOUSE	Filamin, alpha	47	18	0.97	0.89	0.96	1.14	0.96	1.1	0.102738
	Gtpbp10	sp|Q8K013|GTPBA_MOUSE	GTP-binding protein 10	2	2	0.84	0.8	1.05	1.22	1.02	1.07	0.102856
	Mansc1	sp|Q9CR33|MANS1_MOUSE	MANSC domain-containing protein 1	1	1	1.08	1.27	0.99	0.77	1.01	0.88	0.103357
	Bop1	sp|P97452|BOP1_MOUSE	Ribosome biogenesis protein BOP1	3	3	1	0.99	0.78	1.05	1.09	1.09	0.103444
	Ncor2	tr|F6SK53|F6SK53_MOUSE	Uncharacterized protein	2	1	0.93	0.98	0.94	0.96	1.1	1.09	0.103604
	Clec2l	sp|P0C7M9|CLC2L_MOUSE	C-type lectin domain family 2 member L	4	1	1.11	1.1	0.97	1.01	0.91	0.9	0.103704
	Mrpl1	sp|Q99N96|RM01_MOUSE	39S ribosomal protein L1, mitochondrial	6	5	0.97	0.98	0.92	1.08	0.97	1.1	0.103807
	Rasgrp1	sp|Q9Z1S3|GRP1_MOUSE	RAS guanyl-releasing protein 1	15	7	0.94	0.94	0.83	1.23	1.12	0.94	0.103845
	Gnpda2	sp|Q9CRC9-2|GNPI2_MOUSE	Isoform 2 of Glucosamine-6-phosphate isomerase 2	32	7	0.94	0.95	1.01	0.99	1.06	1.04	0.103864
	Ube2g2	sp|P60605|UB2G2_MOUSE	Ubiquitin-conjugating enzyme E2 G2	1	1	0.74	0.85	0.75	1.54	1.3	0.83	0.104048
	Gstt1	tr|Q91X50|Q91X50_MOUSE	Glutathione S-transferase, theta 1	5	2	0.79	0.75	1.09	1.07	1.08	1.22	0.104175
	Arhgap21	tr|B7ZCJ1|B7ZCJ1_MOUSE	Rho GTPase activating protein 21	34	16	0.96	1.01	0.86	1.11	1.03	1.02	0.104181
	Clstn3	sp|Q99JH7|CSTN3_MOUSE	Calsyntenin-3	5	2	0.98	0.97	0.89	0.99	1.14	1.04	0.104181
	Gm6981	tr|D3Z1B7|D3Z1B7_MOUSE	Glyceraldehyde-3-phosphate dehydrogenase	295	9	0.97	0.91	0.93	0.95	1.14	1.1	0.104239
	Ahdc1	sp|Q6PAL7|AHDC1_MOUSE	AT-hook DNA-binding motif-containing protein 1	1	1	1.08	1.06	1.06	0.81	1.02	0.97	0.104394
	Ano6	sp|Q6P9J9|ANO6_MOUSE	Anoctamin-6	2	2	0.99	0.87	0.95	1.13	1.08	0.97	0.104669
	M6pr	tr|Q3UKQ5|Q3UKQ5_MOUSE	Mannose-6-phosphate receptor, cation dependent, isoform CRA_a	12	3	1.02	0.94	0.92	1.07	1	1.04	0.104723
	Hba-a1	tr|Q91VB8|Q91VB8_MOUSE	Alpha globin 1	566	8	0.48	0.73	0.84	1.06	1.89	1.01	0.104806
	Prrc1	sp|Q3UPH1|PRRC1_MOUSE	Protein PRRC1	2	2	1.1	1.02	1.02	0.89	0.98	1	0.104911
	Heatr5b	sp|Q8C547|HTR5B_MOUSE	HEAT repeat-containing protein 5B	14	8	1	0.99	0.89	1.05	1.01	1.06	0.104957
	IgG3C	sp|P03987|IGHG3_MOUSE	Ig gamma-3 chain C region	3	1	0.43	0.7	0.74	0.69	1.63	1.81	0.104958
	Golgb1	tr|B7ZNF9|B7ZNF9_MOUSE	Golgb1 protein	3	2	0.88	1	0.86	1.06	1.22	0.98	0.105024
	Dpp7	sp|Q9ET22|DPP2_MOUSE	Dipeptidyl peptidase 2	2	2	0.85	0.8	0.95	1.05	0.98	1.37	0.105408
	Rps25	tr|Q58EA6|Q58EA6_MOUSE	MCG10725, isoform CRA_a	30	5	0.98	0.82	1	1.02	1.12	1.06	0.105408
	Itga9	tr|B8JK39|B8JK39_MOUSE	Integrin alpha 9	1	1	0.91	0.93	0.86	0.99	1.02	1.28	0.10562
	Thyn1	sp|Q91YJ3|THYN1_MOUSE	Thymocyte nuclear protein 1	5	4	0.99	0.97	0.88	1.01	1.02	1.13	0.105661
	Ralbp1	sp|Q62172|RBP1_MOUSE	RalA-binding protein 1	15	6	1.01	0.96	0.95	1.06	1.02	1	0.105661
	Bpgm	sp|P15327|PMGE_MOUSE	Bisphosphoglycerate mutase	11	4	0.74	0.89	0.96	1	1.37	1.05	0.105685
	Txn2	sp|P97493|THIOM_MOUSE	Thioredoxin, mitochondrial	9	3	0.91	0.96	0.81	0.94	1.26	1.12	0.106056
	Ptk2b	sp|Q9QVP9|FAK2_MOUSE	Protein-tyrosine kinase 2-beta	122	25	1.02	1.03	1	1.01	0.97	0.96	0.106166
	Ca3	sp|P16015|CAH3_MOUSE	Carbonic anhydrase 3	3	3	0.52	0.68	0.91	1.09	0.98	1.81	0.106172
	Mycbp2	sp|Q7TPH6|MYCB2_MOUSE	Probable E3 ubiquitin-protein ligase MYCBP2	32	20	0.99	0.93	0.99	1.07	1	1.02	0.106208
	Scn1b	sp|P97952|SCN1B_MOUSE	Sodium channel subunit beta-1	23	5	1.01	0.86	0.95	1	1.13	1.05	0.106208
	Araf	tr|Q8CAD1|Q8CAD1_MOUSE	Ras-binding protein DA-Raf	10	4	0.91	1.04	0.87	1.11	1.02	1.05	0.106208
	Ap3b1	sp|Q9Z1T1|AP3B1_MOUSE	AP-3 complex subunit beta-1	22	10	1.01	0.96	0.95	1.01	1.01	1.07	0.106398
	Dzip3	sp|Q7TPV2-2|DZIP3_MOUSE	Isoform 2 of E3 ubiquitin-protein ligase DZIP3	7	6	0.98	1	0.82	1.11	1.06	1.02	0.106533
	Eif5	tr|Q3TQR3|Q3TQR3_MOUSE	MCG118037	34	7	0.96	0.96	0.88	1.19	1.02	1	0.106811
	Napa	sp|Q9DB05|SNAA_MOUSE	Alpha-soluble NSF attachment protein	116	12	0.98	0.96	0.95	1.11	0.98	1.04	0.106832
	Thoc1	sp|Q8R3N6|THOC1_MOUSE	THO complex subunit 1	3	3	0.97	0.87	0.86	0.93	1.23	1.13	0.107015
	Unkl	sp|Q5FWH2|UNKL_MOUSE	RING finger protein unkempt-like	1	1	1.29	1.17	0.95	1.01	0.87	0.71	0.107131
	Rab2a	tr|Q0PD65|Q0PD65_MOUSE	RAB2, member RAS oncogene family	146	13	1	0.98	0.87	1.1	1.04	1.01	0.107206
	Cck	sp|P09240|CCKN_MOUSE	Cholecystokinin	2	1	0.97	0.94	0.81	0.98	1.06	1.23	0.107236
	Ptcd1	sp|Q8C2E4|PTCD1_MOUSE	Pentatricopeptide repeat-containing protein 1	1	1	1	1.14	1.02	1	0.91	0.93	0.107241
	Fam131a	sp|Q8BWU3|F131A_MOUSE	Protein FAM131A	4	2	0.89	1	0.88	1.04	1.2	0.99	0.107274
	Adcy9	sp|P51830|ADCY9_MOUSE	Adenylate cyclase type 9	36	16	0.97	1	0.9	1	1.1	1.03	0.107419
	Git1	sp|Q68FF6|GIT1_MOUSE	ARF GTPase-activating protein GIT1	46	14	1	0.96	0.83	1.16	1	1.06	0.107663
	Ca8	sp|P28651|CAH8_MOUSE	Carbonic anhydrase-related protein	3	3	0.85	0.84	0.87	1.01	1.43	1	0.107698
	Krt31	sp|Q61765|K1H1_MOUSE	Keratin, type I cuticular Ha1	6	1	0.63	0.62	0.87	0.86	1.79	1.22	0.108123
	Smyd5	sp|Q3TYX3|SMYD5_MOUSE	SET and MYND domain-containing protein 5	3	2	0.94	0.99	0.89	0.98	1.05	1.16	0.108216
	Pddc1	sp|Q8BFQ8|PDDC1_MOUSE	Parkinson disease 7 domain-containing protein 1	12	3	1	0.96	0.95	1.06	0.98	1.06	0.108349
	Slc24a3	tr|Q8VD29|Q8VD29_MOUSE	Solute carrier family 24 (Sodium/potassium/calcium exchanger), member 3	2	2	1.04	1.05	1.01	0.96	0.91	1.02	0.108549
	Esrp2	sp|Q8K0G8|ESRP2_MOUSE	Epithelial splicing regulatory protein 2	2	1	1	0.86	0.89	1.18	0.95	1.12	0.108641
	Nubpl	sp|Q9CWD8|NUBPL_MOUSE	Iron-sulfur protein NUBPL	6	3	1.01	0.94	0.89	1.01	1.02	1.13	0.108818
	Madd	sp|Q80U28|MADD_MOUSE	MAP kinase-activating death domain protein	106	28	0.99	0.98	0.87	1.11	1.06	0.99	0.108818
	Cdk14	tr|Q6NVF8|Q6NVF8_MOUSE	Pftk1 protein	13	5	0.97	1.01	0.87	1.09	1.02	1.03	0.108976
	Inpp5a	tr|Q7TNC9|Q7TNC9_MOUSE	Inpp5a protein	20	9	1.02	0.9	0.95	1.03	1.01	1.08	0.109071
	Rilpl1	sp|Q9JJC6|RIPL1_MOUSE	RILP-like protein 1	11	6	1.02	0.93	0.92	1.09	1.02	1.01	0.109071
	Gca	tr|A2AUY9|A2AUY9_MOUSE	Grancalcin	4	1	0.92	0.94	1.02	1.07	0.99	1.07	0.109071
	Rgs7bp	sp|Q8BQP9|R7BP_MOUSE	Regulator of G-protein signaling 7-binding protein	19	5	0.98	1.01	0.89	1.08	1.02	1.03	0.109071
	Trafd1	sp|Q3UDK1|TRAD1_MOUSE	TRAF-type zinc finger domain-containing protein 1	1	1	0.99	0.79	0.85	1.32	0.98	1.06	0.109282
	Prrc2b	sp|Q7TPM1|PRC2B_MOUSE	Protein PRRC2B	6	6	1	0.96	0.94	1.05	1.07	0.98	0.109447
	Polr2a	sp|P08775|RPB1_MOUSE	DNA-directed RNA polymerase II subunit RPB1	7	6	0.97	0.89	0.85	1.03	0.99	1.27	0.109614
	Ugt2b1	tr|Q8R084|Q8R084_MOUSE	UDP glucuronosyltransferase 2 family, polypeptide B1	2	1	1.03	1.01	1.25	0.93	0.78	0.98	0.109745
	Mtus2	sp|Q3UHD3-2|MTUS2_MOUSE	Isoform 2 of Microtubule-associated tumor suppressor candidate 2	3	2	1.07	1.17	0.98	1.01	0.92	0.86	0.110277
	Zfr	sp|O88532|ZFR_MOUSE	Zinc finger RNA-binding protein	13	6	1.04	0.9	0.9	1.09	1.06	1.01	0.11039
	Chordc1	sp|Q9D1P4|CHRD1_MOUSE	Cysteine and histidine-rich domain-containing protein 1	25	7	0.94	1.03	0.91	1.03	1.07	1.02	0.110564
	Ppp1r3f	sp|Q9JIG4-2|PPR3F_MOUSE	Isoform 2 of Protein phosphatase 1 regulatory subunit 3F	3	3	1.05	0.9	0.81	1.12	1.11	1.01	0.110564
	Tnpo3	sp|Q6P2B1-2|TNPO3_MOUSE	Isoform 2 of Transportin-3	19	5	0.97	0.94	0.98	1.08	1.06	0.97	0.11061
	Prkcsh	sp|O08795|GLU2B_MOUSE	Glucosidase 2 subunit beta	38	8	0.99	1	0.9	1.02	1.02	1.07	0.11061
	Ext1	sp|P97464|EXT1_MOUSE	Exostosin-1	1	1	0.99	0.86	0.93	1.09	1.17	0.96	0.11061
	Man2c1	sp|Q91W89|MA2C1_MOUSE	Alpha-mannosidase 2C1	23	10	0.99	1	0.87	1.06	1.01	1.07	0.110678
	Fbxo3	sp|Q9DC63-2|FBX3_MOUSE	Isoform 2 of F-box only protein 3	13	5	0.8	0.73	0.94	1.17	0.9	1.46	0.110757
	Tomm6	sp|Q9CQN3|TOM6_MOUSE	Mitochondrial import receptor subunit TOM6	9	1	0.98	0.99	0.89	1.09	0.98	1.08	0.110889
	Anpep	sp|P97449|AMPN_MOUSE	Aminopeptidase N	3	2	1.07	0.86	0.83	1.11	1.11	1.03	0.110957
	Pofut2	sp|Q8VHI3|OFUT2_MOUSE	GDP-fucose protein O-fucosyltransferase 2	2	1	0.75	0.68	1.01	1.43	1.24	0.9	0.111015
	Inppl1	sp|Q6P549|SHIP2_MOUSE	Phosphatidylinositol-3,4,5-trisphosphate 5-phosphatase 2	6	3	0.99	0.98	0.85	1.07	0.99	1.12	0.111184
	Agl	tr|F6XXE6|F6XXE6_MOUSE	Uncharacterized protein	33	12	1.02	0.92	0.97	1.03	1.02	1.04	0.111184
	Cdc42ep2	sp|Q8JZX9|BORG1_MOUSE	Cdc42 effector protein 2	5	2	0.78	1.01	0.91	1.14	0.96	1.2	0.111233
	Tyw5	sp|A2RSX7|TYW5_MOUSE	tRNA wybutosine-synthesizing protein 5	4	3	0.89	1	0.96	1.03	1	1.13	0.111544
	Kiaa1797	sp|A2AKG8|K1797_MOUSE	Uncharacterized protein KIAA1797	8	6	0.9	0.95	0.99	1.13	1.04	0.98	0.111544
	Trim32	tr|Q3TLR3|Q3TLR3_MOUSE	Tripartite motif protein 32, isoform CRA_b	20	6	0.99	0.99	0.86	1.1	1.01	1.04	0.111544
	Sdr39u1	sp|Q5M8N4|D39U1_MOUSE	Epimerase family protein SDR39U1	10	5	0.96	0.96	0.96	1.03	0.98	1.12	0.111643
	Mllt4	sp|Q9QZQ1-2|AFAD_MOUSE	Isoform 1 of Afadin	91	29	1.02	0.96	0.86	1.1	1.04	1.02	0.111957
	Ccdc58	sp|Q8R3Q6|CCD58_MOUSE	Coiled-coil domain-containing protein 58	12	3	0.98	1.03	1.07	0.97	0.98	0.97	0.111957
	Letm1	sp|Q9Z2I0|LETM1_MOUSE	LETM1 and EF-hand domain-containing protein 1, mitochondrial	129	23	1.02	0.97	0.93	1.05	1.02	1.02	0.111972
	Cables2	tr|A2ABW9|A2ABW9_MOUSE	Cdk5 and Abl enzyme substrate 2	3	1	0.98	0.74	0.95	1	1.07	1.26	0.112084
	Tbcd	sp|Q8BYA0|TBCD_MOUSE	Tubulin-specific chaperone D	24	10	1.02	0.93	0.92	1.02	1.01	1.1	0.11218
	Hps5	sp|P59438-2|HPS5_MOUSE	Isoform 2 of Hermansky-Pudlak syndrome 5 protein	2	2	0.91	1.05	0.79	1.13	1.08	1.03	0.112293
	Timm22	sp|Q9CQ85|TIM22_MOUSE	Mitochondrial import inner membrane translocase subunit Tim22	10	1	0.95	1.03	0.87	1.08	1.02	1.05	0.112569
	6330527O06Rik	tr|A2AT94|A2AT94_MOUSE	Protein C20orf103	2	1	1.44	1.22	0.86	0.78	0.83	0.87	0.112624
	Rabep2	sp|Q91WG2-1|RABE2_MOUSE	Isoform 2 of Rab GTPase-binding effector protein 2	9	6	0.98	1	0.93	0.99	1.07	1.04	0.112801
	Acsbg1	sp|Q99PU5|ACBG1_MOUSE	Long-chain-fatty-acid--CoA ligase ACSBG1	91	16	0.99	0.98	0.93	1.08	1	1.01	0.112801
	Stom	tr|A2AL38|A2AL38_MOUSE	Stomatin	7	3	0.72	0.74	0.98	1.06	1.52	0.99	0.112899
	Hp	tr|Q3UBS3|Q3UBS3_MOUSE	Haptoglobin	2	2	0.49	0.52	0.71	0.93	1.1	2.26	0.113152
	Enpp6	sp|Q8BGN3|ENPP6_MOUSE	Ectonucleotide pyrophosphatase/phosphodiesterase family member 6	31	11	1.16	1.07	0.96	0.97	0.95	0.89	0.11317
	Scyl2	sp|Q8CFE4|SCYL2_MOUSE	SCY1-like protein 2	16	9	0.94	1.03	0.88	1.08	1.08	1	0.113211
	Cecr5	sp|Q91WM2|CECR5_MOUSE	Cat eye syndrome critical region protein 5	12	5	0.88	1.04	0.81	1.21	1.06	1.01	0.113612
	Cachd1	sp|Q6PDJ1-2|CAHD1_MOUSE	Isoform 2 of VWFA and cache domain-containing protein 1	2	2	1	0.8	0.87	1.17	0.93	1.24	0.113719
	Kiaa0564	sp|Q8CC88|K0564_MOUSE	Uncharacterized protein KIAA0564	32	21	1.05	1.06	1.06	1.04	0.84	0.94	0.113839
	Lifr	sp|P42703-2|LIFR_MOUSE	Isoform 2 of Leukemia inhibitory factor receptor	3	3	0.65	0.85	0.66	0.88	1.17	1.8	0.113842
	Scpep1	sp|Q920A5|RISC_MOUSE	Retinoid-inducible serine carboxypeptidase	5	2	1.03	0.93	0.77	1	1.16	1.11	0.11393
	C2orf47	sp|Q8BHE8|CB047_MOUSE	Uncharacterized protein C2orf47, mitochondrial	8	4	1.03	0.87	0.95	1.04	1.05	1.04	0.114083
	Serpina1e	sp|Q00898|A1AT5_MOUSE	Alpha-1-antitrypsin 1-5	35	6	0.69	0.72	0.87	0.92	1.69	1.11	0.114118
	Limk1	sp|P53668|LIMK1_MOUSE	LIM domain kinase 1	2	2	0.89	0.9	0.98	1.21	0.96	1.07	0.114132
	Tmem103	sp|Q8BK75|CC075_MOUSE	UPF0405 protein C3orf75	15	3	0.95	0.94	0.96	0.96	1.13	1.06	0.114346
	Adcy8	sp|P97490|ADCY8_MOUSE	Adenylate cyclase type 8	7	4	1.02	0.96	0.8	1.11	1.01	1.1	0.114745
	Dyrk1a	tr|A1L341|A1L341_MOUSE	Dual-specificity tyrosine-(Y)-phosphorylation regulated kinase 1a	9	5	1	0.99	0.78	1.12	1.02	1.1	0.114855
	Vipar	sp|Q8BGQ1-2|VIPAR_MOUSE	Isoform 2 of VPS33B-interacting protein	19	8	1.02	0.97	0.86	1.09	1.05	1.02	0.114873
	Ptrh2	tr|Q5SXR0|Q5SXR0_MOUSE	Peptidyl-tRNA hydrolase 2	8	4	0.96	1	0.84	1.14	1.06	0.99	0.114982
	Aqp1	sp|Q02013|AQP1_MOUSE	Aquaporin-1	2	1	0.97	0.99	0.88	0.99	1.04	1.13	0.11508
	AI314976	tr|Q3U5M3|Q3U5M3_MOUSE	AI314976 protein	2	1	0.97	0.85	1.01	1.1	1	1.07	0.115198
	Serpina10	sp|Q8R121-2|ZPI_MOUSE	Isoform 2 of Protein Z-dependent protease inhibitor	2	2	0.69	0.87	1.09	1.11	1.14	1.1	0.11525
	Tspan9	sp|Q8BJU2|TSN9_MOUSE	Tetraspanin-9	8	2	0.98	0.99	0.84	1.13	0.99	1.07	0.115381
	Mag	sp|P20917|MAG_MOUSE	Myelin-associated glycoprotein	48	10	1.19	1	1.02	0.87	0.91	1	0.115471
	Ubr2	tr|Q3UPU3|Q3UPU3_MOUSE	Putative uncharacterized protein	4	3	1.02	0.97	0.94	1.03	1.04	1.01	0.115527
	Armc7	tr|A2A9X7|A2A9X7_MOUSE	Armadillo repeat containing 7, isoform CRA_c	1	1	0.97	0.83	0.98	1.07	0.98	1.17	0.115568
	Uhrf1bp1	tr|Q570Z6|Q570Z6_MOUSE	MKIAA4127 protein	2	2	0.74	0.8	0.87	1.04	0.97	1.58	0.115697
	Rtn4rl1	sp|Q8K0S5|R4RL1_MOUSE	Reticulon-4 receptor-like 1	1	1	0.82	0.94	0.95	1.06	1.27	0.97	0.115774
	Uqcrb	tr|Q9CQB4|Q9CQB4_MOUSE	MCG67985	57	9	0.9	1.01	0.96	1.11	1.02	1.01	0.115935
	Igsf8	sp|Q8R366|IGSF8_MOUSE	Immunoglobulin superfamily member 8	73	12	0.98	0.92	0.98	1.04	0.98	1.1	0.116117
	Fkbp8	sp|O35465-2|FKBP8_MOUSE	Isoform 2 of Peptidyl-prolyl cis-trans isomerase FKBP8	24	7	0.99	0.99	0.87	1.11	1.02	1.02	0.116117
	Dtna	tr|Q8CFR5|Q8CFR5_MOUSE	Dystrobrevin alpha	38	10	1	0.97	0.81	1.16	1.04	1.02	0.11639
	Mga	sp|A2AWL7|MGAP_MOUSE	MAX gene-associated protein	2	1	0.34	0.52	0.8	1	2.3	1.04	0.1165
	Usp10	sp|P52479|UBP10_MOUSE	Ubiquitin carboxyl-terminal hydrolase 10	20	6	1.03	0.94	0.81	1.12	1.06	1.02	0.116717
	Faf2	sp|Q3TDN2|FAF2_MOUSE	FAS-associated factor 2	13	4	1.02	0.94	0.91	1.01	1.1	1.02	0.1169
	Fry	tr|E9Q8I9|E9Q8I9_MOUSE	Uncharacterized protein	48	23	1.03	0.94	0.9	1.08	1.01	1.04	0.1169
	Ttc37	tr|F7B8H5|F7B8H5_MOUSE	Uncharacterized protein	5	2	0.92	0.97	0.87	0.94	1.1	1.19	0.117016
	Ngef	sp|Q8CHT1-2|NGEF_MOUSE	Isoform 2 of Ephexin-1	41	9	1.12	1.03	1.05	1.05	0.91	0.85	0.117075
	Slc30a1	tr|Q3UM63|Q3UM63_MOUSE	Solute carrier family 30 (Zinc transporter), member 1	11	3	0.93	1	0.81	1.18	1.11	0.96	0.117288
	Icam1	tr|Q3U8M7|Q3U8M7_MOUSE	Intercellular adhesion molecule	2	1	0.72	0.92	0.99	1.18	0.94	1.25	0.117374
	Fam69b	sp|Q99ML4|FA69B_MOUSE	Protein FAM69B	1	1	1.18	0.62	0.48	1.45	1.1	1.16	0.117535
	Trpm1	sp|Q2TV84|TRPM1_MOUSE	Transient receptor potential cation channel subfamily M member 1	3	2	1.03	0.88	0.9	0.98	1.09	1.11	0.117567
	Snx27	sp|Q3UHD6|SNX27_MOUSE	Sorting nexin-27	42	13	1.01	0.96	0.84	1.13	1.01	1.04	0.117567
	Gpr37	sp|Q9QY42-2|GPR37_MOUSE	Isoform 2 of Probable G-protein coupled receptor 37	5	2	0.94	0.91	0.98	1.15	0.96	1.07	0.117737
	Dnm1l	tr|E9PUD2|E9PUD2_MOUSE	Uncharacterized protein	151	28	1.01	0.98	0.86	1.09	1.04	1.02	0.117881
	Bcr	sp|Q6PAJ1|BCR_MOUSE	Breakpoint cluster region protein	50	16	0.99	0.98	0.88	1.1	1.07	0.98	0.117881
	Cenpc1	sp|P49452|CENPC_MOUSE	Centromere protein C 1	1	1	1.05	0.98	1.19	0.86	0.92	1	0.118031
	Ttc4	tr|A2AVR1|A2AVR1_MOUSE	Tetratricopeptide repeat domain 4	2	2	1.01	0.94	0.87	1.1	1.11	0.97	0.118566
	Pole	sp|Q9WVF7|DPOE1_MOUSE	DNA polymerase epsilon catalytic subunit A	2	1	1.02	1.26	1.04	1.04	0.79	0.85	0.118571
	Arg2	sp|O08691|ARGI2_MOUSE	Arginase-2, mitochondrial	1	1	0.86	0.99	0.92	1.03	0.99	1.21	0.118617
	Med27	sp|Q9DB40|MED27_MOUSE	Mediator of RNA polymerase II transcription subunit 27	4	2	0.95	0.89	0.69	1.42	0.98	1.06	0.11867
	Ttll12	sp|Q3UDE2|TTL12_MOUSE	Tubulin--tyrosine ligase-like protein 12	23	6	1	0.99	0.79	1.13	1.05	1.04	0.118849
	Gramd1a	sp|Q8VEF1-3|GRM1A_MOUSE	Isoform 3 of GRAM domain-containing protein 1A	4	3	0.94	0.89	0.86	1.2	1.22	0.9	0.118882
	Ing1	sp|Q9QXV3|ING1_MOUSE	Inhibitor of growth protein 1	1	1	1.19	0.59	0.49	1.44	1.24	1.05	0.118896
	Rnf141	sp|Q99MB7|RN141_MOUSE	RING finger protein 141	1	1	0.96	0.95	0.87	1.2	1.03	0.98	0.118906
	Trank1	sp|Q8BV79-2|TRNK1_MOUSE	Isoform 2 of TPR and ankyrin repeat-containing protein 1	2	2	1.04	0.83	0.84	0.96	1.19	1.14	0.119103
	Golga5	sp|Q9QYE6|GOGA5_MOUSE	Golgin subfamily A member 5	6	3	0.96	0.88	0.9	1.05	0.96	1.24	0.119115
	Cacnb1	tr|A2A543|A2A543_MOUSE	Calcium channel, voltage-dependent, beta 1 subunit	28	13	0.97	1	0.9	1.07	1.07	0.98	0.119289
	Mrps36	sp|Q9CQX8|RT36_MOUSE	28S ribosomal protein S36, mitochondrial	12	3	1.01	0.92	0.94	1.09	1.05	0.98	0.119289
	Mcat	sp|Q8R3F5|FABD_MOUSE	Malonyl-CoA-acyl carrier protein transacylase, mitochondrial	14	4	0.97	0.92	0.99	0.97	1.08	1.08	0.119289
	Bmpr2	sp|O35607|BMPR2_MOUSE	Bone morphogenetic protein receptor type-2	4	3	0.83	0.97	0.95	1.02	1.22	1	0.119584
	Rab39b	sp|Q8BHC1|RB39B_MOUSE	Ras-related protein Rab-39B	35	9	0.99	1	0.86	1.01	1.09	1.05	0.11964
	Slmo1	sp|Q8VE85|SLMO1_MOUSE	Protein slowmo 1	5	3	1.01	0.96	0.87	1.04	1.12	1	0.119729
	C1orf216	sp|Q8BP99|CA216_MOUSE	UPF0500 protein C1orf216	1	1	1	0.87	0.84	0.93	1.15	1.2	0.119979
	Jph1	sp|Q9ET80|JPH1_MOUSE	Junctophilin-1	5	3	0.97	0.95	0.87	1.19	0.99	1.02	0.120124
	Kiaa1841	sp|Q68FF0|K1841_MOUSE	Uncharacterized protein KIAA1841	2	2	0.92	1.01	0.82	1.21	1	1.04	0.120132
	Mug1	sp|P28665|MUG1_MOUSE	Murinoglobulin-1	29	9	0.86	0.92	0.71	1.09	1.48	0.94	0.120229
	Atad1	sp|Q9D5T0|ATAD1_MOUSE	ATPase family AAA domain-containing protein 1	28	6	0.97	1	0.85	1.12	1.06	0.99	0.120321
	Chd8	sp|Q09XV5|CHD8_MOUSE	Chromodomain-helicase-DNA-binding protein 8	2	2	1.01	0.76	0.96	1.03	1.05	1.19	0.120463
	Slc7a5	sp|Q9Z127|LAT1_MOUSE	Large neutral amino acids transporter small subunit 1	7	3	1.08	1.15	0.99	1.03	0.92	0.82	0.120744
	Arih2	sp|Q9Z1K6|ARI2_MOUSE	E3 ubiquitin-protein ligase ARIH2	2	2	0.64	1	0.8	0.92	1.47	1.17	0.120956
	Vbp1	tr|A3KGB1|A3KGB1_MOUSE	von Hippel-Lindau binding protein 1	28	10	0.97	1.02	0.92	1.04	1.01	1.04	0.121004
	Seh1l	sp|Q8R2U0-2|SEH1_MOUSE	Isoform 2 of Nucleoporin SEH1	14	5	1.07	1.04	0.98	0.98	0.94	0.99	0.121004
	Nit2	sp|Q9JHW2|NIT2_MOUSE	Omega-amidase NIT2	33	9	1.03	0.94	0.94	1.02	1.03	1.04	0.121004
	Rnf146	sp|Q9CZW6|RN146_MOUSE	E3 ubiquitin-protein ligase RNF146	1	1	1	0.93	0.86	1.01	1.18	1.01	0.121062
	Timm17a	sp|Q9Z0V8|TI17A_MOUSE	Mitochondrial import inner membrane translocase subunit Tim17-A	1	1	0.99	1.01	0.84	1.07	1.04	1.05	0.12127
	Usp47	sp|Q8BY87-2|UBP47_MOUSE	Isoform 2 of Ubiquitin carboxyl-terminal hydrolase 47	28	15	1	0.97	0.88	1.12	1.03	1	0.121393
	Xrcc6	sp|P23475|XRCC6_MOUSE	X-ray repair cross-complementing protein 6	1	1	1.07	0.97	1.09	0.97	0.91	0.99	0.121579
	Cspg4	sp|Q8VHY0|CSPG4_MOUSE	Chondroitin sulfate proteoglycan 4	14	9	0.98	0.99	0.93	0.98	1.04	1.07	0.121596
	Cdkl5	tr|B1AU62|B1AU62_MOUSE	Cyclin-dependent kinase-like 5	12	8	1	0.95	0.81	1.1	1.17	0.97	0.121612
	Ahctf1	sp|Q8CJF7|ELYS_MOUSE	Protein ELYS	8	5	1.03	0.93	0.92	1.03	1.08	1.01	0.121612
	Gfer	sp|P56213|ALR_MOUSE	FAD-linked sulfhydryl oxidase ALR	2	2	0.98	0.93	0.85	0.96	1.07	1.21	0.121612
	C19orf66	sp|Q8CAK3-2|CS066_MOUSE	Isoform 2 of UPF0515 protein C19orf66	4	4	0.92	0.9	0.88	0.9	1.23	1.17	0.12183
	Parl	sp|Q5XJY4|PARL_MOUSE	Presenilins-associated rhomboid-like protein, mitochondrial	6	3	1.02	0.89	0.92	1	1.14	1.03	0.122046
	Akap12	tr|B2RRE0|B2RRE0_MOUSE	A kinase (PRKA) anchor protein (Gravin) 12	64	19	1.03	0.92	0.9	1.08	0.99	1.07	0.122229
	Drg1	tr|Q5NBZ3|Q5NBZ3_MOUSE	Developmentally regulated GTP binding protein 1	25	9	1.02	0.94	0.89	1.1	1.05	0.99	0.122229
	Vps28	sp|Q9D1C8|VPS28_MOUSE	Vacuolar protein sorting-associated protein 28	11	3	1	0.82	0.94	1.11	1.17	0.96	0.122294
	Scai	sp|Q8C8N2|SCAI_MOUSE	Protein SCAI	30	11	1.04	0.92	0.83	1.13	1.08	1	0.122392
	Clcn3	sp|P51791-2|CLCN3_MOUSE	Isoform 2 of H(+)/Cl(-) exchange transporter 3	9	3	0.97	1.02	0.87	1.07	1.03	1.03	0.122443
	Adat2	sp|Q6P6J0|ADAT2_MOUSE	tRNA-specific adenosine deaminase 2	1	1	0.84	0.9	0.66	1.59	0.99	1.03	0.12273
	Plcl2	sp|Q8K394|PLCL2_MOUSE	Inactive phospholipase C-like protein 2	33	13	1.02	0.94	0.95	1.03	1	1.05	0.122952
	Cwc22	sp|Q8C5N3-2|CWC22_MOUSE	Isoform 2 of Pre-mRNA-splicing factor CWC22	1	1	0.48	1	0.97	1.12	1.08	1.36	0.123159
	Kars	tr|Q8R2P8|Q8R2P8_MOUSE	Lysyl-tRNA synthetase	42	12	0.95	1.04	0.85	1.07	1.07	1.03	0.12325
	Rpl35	sp|Q6ZWV7|RL35_MOUSE	60S ribosomal protein L35	8	1	1.06	0.85	0.79	1.2	1.13	0.98	0.12344
	Rbks	sp|Q8R1Q9|RBSK_MOUSE	Ribokinase	2	1	1.12	1.19	1.11	0.59	1.07	0.92	0.123726
	Mff	tr|F7BC60|F7BC60_MOUSE	Uncharacterized protein	23	6	0.98	1	0.91	1.08	1.04	0.99	0.12373
	Tnpo2	sp|Q99LG2|TNPO2_MOUSE	Transportin-2	47	13	0.96	1	0.93	1.1	1	1.01	0.12373
	Snx32	sp|Q80ZJ7|SNX32_MOUSE	Sorting nexin-32	10	5	1	0.97	0.9	1.11	1.01	1.01	0.123902
	Irf3	tr|Q3U9K6|Q3U9K6_MOUSE	Interferon regulatory factor 3, isoform CRA_a	4	1	1.33	1.03	0.98	0.95	0.9	0.81	0.124083
	Bace1	sp|P56818|BACE1_MOUSE	Beta-secretase 1	3	2	0.9	0.92	0.81	0.88	1.22	1.27	0.124283
	Radil	sp|Q69Z89-5|RADIL_MOUSE	Isoform 5 of Ras-associating and dilute domain-containing protein	1	1	1.04	1	1.18	1.01	0.83	0.94	0.124539
	Dennd5a	sp|Q6PAL8|DEN5A_MOUSE	DENN domain-containing protein 5A	6	5	1.05	0.86	0.92	1.04	1.05	1.07	0.124688
	Lrg1	tr|Q91XL1|Q91XL1_MOUSE	Leucine-rich HEV glycoprotein	2	1	0.94	0.81	0.91	0.99	1.02	1.34	0.124705
	Lrch1	sp|P62046|LRCH1_MOUSE	Leucine-rich repeat and calponiny domain-containing protein 1	2	2	0.89	0.7	0.72	1.57	0.79	1.34	0.124711
	Armcx3	sp|Q8BHS6|ARMX3_MOUSE	Armadillo repeat-containing X-linked protein 3	10	5	0.94	1.04	0.85	1.02	1.06	1.09	0.12476
	Olfr715	tr|Q8VG49|Q8VG49_MOUSE	Olfactory receptor 715	1	1	1.03	0.93	0.83	0.99	1.08	1.15	0.124861
	Rg9mtd2	sp|Q8C1Z8|RG9D2_MOUSE	RNA (guanine-9-)-methyltransferase domain-containing protein 2	1	1	0.93	0.91	0.95	0.96	1.05	1.21	0.124861
	Dtd2	sp|Q8BHA3|DTD2_MOUSE	Probable D-tyrosyl-tRNA(Tyr) deacylase 2	9	3	0.93	0.91	1.01	1.13	0.99	1.03	0.12488
	Cdk5rap3	tr|A2A6E3|A2A6E3_MOUSE	CDK5 regulatory subunit associated protein 3	6	4	1.04	0.88	0.93	1.08	1.01	1.06	0.12488
	Tiam2	sp|Q6ZPF3-2|TIAM2_MOUSE	Isoform 2 of T-lymphoma invasion and metastasis-inducing protein 2	12	5	1.02	0.84	0.88	1.12	1.18	0.95	0.12516
	Kiaa1161	sp|Q69ZQ1|K1161_MOUSE	Uncharacterized family 31 glucosidase KIAA1161	2	1	1.1	1.16	1.07	0.67	0.98	1.02	0.125167
	Brcc3	sp|P46737-2|BRCC3_MOUSE	Isoform 2 of Lys-63-specific deubiquitinase BRCC36	5	3	0.88	0.94	0.86	0.96	1.04	1.31	0.125221
	Cul1	sp|Q9WTX6|CUL1_MOUSE	Cullin-1	39	17	1.03	0.93	0.94	1.02	1.02	1.06	0.125314
	Ndufb2	sp|Q9CPU2|NDUB2_MOUSE	NADH dehydrogenase [ubiquinone] 1 beta subcomplex subunit 2, mitochondrial	8	3	0.98	0.91	0.92	1.14	1.12	0.94	0.125359
	Glrx	tr|Q3U6L3|Q3U6L3_MOUSE	Glutaredoxin	31	4	0.83	1.03	0.8	1.27	0.95	1.12	0.125436
	Rpl7l1	sp|Q9D8M4|RL7L_MOUSE	60S ribosomal protein L7-like 1	1	1	0.97	0.93	0.92	1.11	0.94	1.12	0.125447
	Nf2	tr|Q5NCK3|Q5NCK3_MOUSE	Neurofibromatosis 2	6	3	0.82	1.02	0.92	1.19	1.01	1.03	0.125571
	Ube4b	sp|Q9ES00|UBE4B_MOUSE	Ubiquitin conjugation factor E4 B	26	15	1	1	0.89	1.03	1.02	1.07	0.125798
	Rnf123	sp|Q5XPI3|RN123_MOUSE	E3 ubiquitin-protein ligase RNF123	13	9	1.03	0.95	0.93	1.03	1.02	1.04	0.125844
	Hscb	sp|Q8K3A0|HSC20_MOUSE	Iron-sulfur cluster co-chaperone protein HscB, mitochondrial	18	6	0.97	0.96	0.98	1.05	1.07	0.97	0.125844
	Osbp	tr|E9QPD4|E9QPD4_MOUSE	Oxysterol-binding protein	39	12	0.96	1.01	0.94	1.07	0.99	1.03	0.125844
	Ccm2	sp|Q8K2Y9|CCM2_MOUSE	Malcavernin	10	5	0.96	0.98	0.9	1.13	0.96	1.07	0.125863
	Klraq1	sp|Q3TDD9|KLRAQ_MOUSE	KLRAQ motif-containing protein 1	53	16	1.01	0.99	0.91	1.04	1.01	1.05	0.125937
	Med25	sp|Q8VCB2-2|MED25_MOUSE	Isoform 2 of Mediator of RNA polymerase II transcription subunit 25	1	1	1.04	0.9	0.85	1.12	0.98	1.11	0.125942
	Mrps33	tr|Q58DZ5|Q58DZ5_MOUSE	MCG4664, isoform CRA_b	3	1	1.07	0.97	1.13	1.01	0.93	0.9	0.126122
	Syngr3	sp|Q8R191|SNG3_MOUSE	Synaptogyrin-3	10	3	0.95	0.98	0.94	1	1	1.13	0.126214
	Rabl5	sp|Q9DAI2|RABL5_MOUSE	Rab-like protein 5	3	1	0.85	0.91	1.01	1.21	0.99	1.04	0.126278
	Osbpl3	sp|Q9DBS9|OSBL3_MOUSE	Oxysterol-binding protein-related protein 3	2	2	0.91	0.99	0.91	1.18	1.03	0.98	0.126297
	Rpap1	sp|Q80TE0-2|RPAP1_MOUSE	Isoform 2 of RNA polymerase II-associated protein 1	5	3	0.94	0.98	0.81	1.22	0.95	1.1	0.126379
	Rhpn2	sp|Q8BWR8|RHPN2_MOUSE	Rhophilin-2	2	2	0.84	0.8	1.03	1.12	0.95	1.26	0.1266
	Cog7	tr|Q3TR20|Q3TR20_MOUSE	Uncharacterized protein	13	6	1	0.94	0.94	1.1	0.97	1.06	0.126822
	Exd2	sp|Q8VEG4|EXD2_MOUSE	Exonuclease 3'-5' domain-containing protein 2	6	2	1	0.96	0.91	1.1	0.98	1.04	0.126822
	Taf7	sp|Q9R1C0|TAF7_MOUSE	Transcription initiation factor TFIID subunit 7	1	1	1.01	0.94	0.83	1.16	1.09	0.97	0.126957
	Mrps35	sp|Q8BJZ4|RT35_MOUSE	28S ribosomal protein S35, mitochondrial	5	2	1.21	1.05	0.96	0.9	0.97	0.91	0.126957
	Rabggtb	sp|P53612|PGTB2_MOUSE	Geranylgeranyl transferase type-2 subunit beta	14	4	0.93	1.03	0.93	1.05	1	1.06	0.126957
	Mrpl4	sp|Q9DCU6|RM04_MOUSE	39S ribosomal protein L4, mitochondrial	13	4	0.95	1	0.93	1.02	1.11	0.99	0.127046
	Ctsb	sp|P10605|CATB_MOUSE	Cathepsin B	35	5	0.99	0.97	0.98	1	1.06	1	0.127046
	Zmpste24	tr|B9EHY2|B9EHY2_MOUSE	Zinc metallopeptidase, STE24 (S. cerevisiae)	11	4	0.85	0.95	1	1.13	0.96	1.11	0.127263
	Tmprss13	sp|Q5U405|TMPSD_MOUSE	Transmembrane protease serine 13	4	1	0.91	0.93	0.85	0.9	1.25	1.16	0.127305
	Ggct	sp|Q9D7X8|GGCT_MOUSE	Gamma-glutamylcyclotransferase	12	4	1.14	1.05	1	0.89	1.04	0.88	0.127376
	Rnf25	sp|Q9QZR0|RNF25_MOUSE	E3 ubiquitin-protein ligase RNF25	5	4	0.9	0.99	0.9	1.08	1.18	0.95	0.127708
	Itpr3	sp|P70227|ITPR3_MOUSE	Inositol 1,4,5-trisphosphate receptor type 3	13	8	1.07	1.09	1.05	0.97	1.03	0.79	0.127708
	Serinc1	sp|Q9QZI8|SERC1_MOUSE	Serine incorporator 1	9	4	0.94	0.93	0.98	0.98	1.14	1.02	0.127804
	Afg3l2	sp|Q8JZQ2|AFG32_MOUSE	AFG3-like protein 2	69	21	0.97	0.99	0.85	1.15	0.99	1.04	0.12789
	Olfr1256	tr|Q8VGP1|Q8VGP1_MOUSE	Olfactory receptor 1256	6	1	1.02	1.08	1.05	0.96	0.86	1.03	0.128342
	Adarb1	sp|Q91ZS8-4|RED1_MOUSE	Isoform 4 of Double-stranded RNA-specific editase 1	3	2	0.9	1.07	0.79	1.08	1.06	1.09	0.12839
	Rab40c	sp|Q8VHQ4|RB40C_MOUSE	Ras-related protein Rab-40C	2	2	0.86	1.04	0.9	1.13	1.07	0.99	0.12843
	Usp9x	tr|Q4FE56|Q4FE56_MOUSE	Ubiquitin carboxyl-terminal hydrolase	91	32	0.99	0.97	0.91	1.12	1.01	1	0.128515
	Ptpdc1	sp|Q6NZK8-3|PTPC1_MOUSE	Isoform 3 of Protein tyrosine phosphatase domain-containing protein 1	14	8	1.06	0.97	1.11	0.9	0.98	0.98	0.128808
	Fdps	tr|Q4FJN9|Q4FJN9_MOUSE	Fdps protein	15	7	0.94	1	0.92	1.11	0.97	1.05	0.128866
	Pdk1	sp|Q8BFP9|PDK1_MOUSE	[Pyruvate dehydrogenase [lipoamide]] kinase isozyme 1, mitochondrial	29	8	0.89	1.04	0.93	1.07	1.02	1.04	0.128866
	Dcakd	sp|Q8BHC4|DCAKD_MOUSE	Dephospho-CoA kinase domain-containing protein	15	5	1.02	0.96	0.84	1.11	1.09	0.99	0.129024
	Aldh5a1	tr|B2RS41|B2RS41_MOUSE	Aldhehyde dehydrogenase family 5, subfamily A1	115	17	0.94	0.95	1.01	1.05	0.98	1.07	0.129203
	Cyp3a16	sp|Q64481|CP3AG_MOUSE	Cytochrome P450 3A16	1	1	0.91	1	0.91	1.11	0.95	1.11	0.129256
	Nt5dc3	sp|Q3UHB1|NT5D3_MOUSE	5'-nucleotidase domain-containing protein 3	85	17	1.1	1.2	0.95	0.96	0.97	0.81	0.129347
	C14orf159	sp|Q8BH86|CN159_MOUSE	UPF0317 protein C14orf159, mitochondrial	4	3	1.05	1.02	1.01	1.02	0.94	0.97	0.12949
	Pcdh1	tr|Q8CFX3|Q8CFX3_MOUSE	Protocadherin 1	113	19	1	0.99	0.82	1.1	1.09	1	0.129525
	Fbxo45	sp|Q8K3B1|FBSP1_MOUSE	F-box/SPRY domain-containing protein 1	1	1	0.94	0.84	0.99	1.18	1.1	0.95	0.129715
	Dnajc18	sp|Q9CZJ9|DJC18_MOUSE	DnaJ subfamily C member 18	1	1	0.93	0.91	1.04	1.06	1.04	1.02	0.129741
	Rbl2	sp|Q64700|RBL2_MOUSE	Retinoblastoma-like protein 2	1	1	0.99	0.94	0.79	0.94	1.15	1.19	0.129795
	Wdr34	sp|Q5U4F6|WDR34_MOUSE	WD repeat-containing protein 34	5	3	0.78	0.92	0.98	1.27	0.94	1.11	0.130034
	Aco2	sp|Q99KI0|ACON_MOUSE	Aconitate hydratase, mitochondrial	361	27	0.99	1	0.9	1.07	1.01	1.02	0.130051
	Tle1	tr|Q5SQA3|Q5SQA3_MOUSE	Transducin-like enhancer of split 1, of Drosophila E(Spl)	4	2	0.89	1.03	0.93	1.06	0.99	1.1	0.130063
	Akt3	sp|Q9WUA6|AKT3_MOUSE	RAC-gamma serine/threonine-protein kinase	34	13	1	0.96	0.93	0.99	1.1	1.02	0.130162
	Fam162a	sp|Q9D6U8|F162A_MOUSE	Protein FAM162A	19	3	1.02	0.84	0.88	0.95	1.2	1.11	0.130233
	FAM120A	sp|Q6A0A9|F120A_MOUSE	Constitutive coactivator of PPAR-gamma-like protein 1	53	16	1.03	0.95	0.92	1.03	1.02	1.04	0.130239
	Fam82b	sp|Q9DCV4|RMD1_MOUSE	Regulator of microtubule dynamics protein 1	16	7	1.03	0.99	1.07	0.98	1	0.92	0.130239
	Rab11fip2	tr|B9EID4|B9EID4_MOUSE	RAB11 family interacting protein 2 (Class I)	22	9	1.05	0.92	0.87	1.07	1.07	1.02	0.130412
	Spnb3	tr|Q68FG2|Q68FG2_MOUSE	Spectrin beta 3	573	103	0.99	0.97	0.84	1.14	1.08	0.97	0.130466
	Mtx1	sp|P47802|MTX1_MOUSE	Metaxin-1	22	7	0.99	0.97	0.9	1.11	0.97	1.06	0.130781
	Mcts1	sp|Q9DB27-2|MCTS1_MOUSE	Isoform 2 of Malignant T cell-amplified sequence 1	17	5	0.98	0.98	0.91	1.12	1.02	0.99	0.130804
	Fmn1	sp|Q05860|FMN1_MOUSE	Formin-1	1	1	0.71	1.01	0.98	1.06	1.05	1.19	0.130921
	Agpat4	sp|Q8K4X7|PLCD_MOUSE	1-acyl-sn-glycerol-3-phosphate acyltransferase delta	14	7	1.04	0.93	0.88	1	1.07	1.09	0.1312
	Efha1	sp|Q8CD10|EFHA1_MOUSE	EF-hand domain-containing family member A1	1	1	1.65	1.01	1.03	0.93	0.52	0.85	0.131222
	Zfp658	tr|E9Q477|E9Q477_MOUSE	Uncharacterized protein	6	1	0.98	0.79	0.81	0.87	1.29	1.26	0.131655
	4930402F06Rik	tr|A2AUQ8|A2AUQ8_MOUSE	MCG21268	1	1	0.94	1.03	0.84	1.12	1.08	0.99	0.131664
	Elmod2	sp|Q8BGF6|ELMD2_MOUSE	ELMO domain-containing protein 2	1	1	0.86	0.95	0.91	0.91	1.14	1.23	0.131764
	2610020H08Rik	tr|D3YW29|D3YW29_MOUSE	Uncharacterized protein	1	1	0.91	1.02	0.79	1.19	0.95	1.14	0.131764
	Vps26b	sp|Q8C0E2|VP26B_MOUSE	Vacuolar protein sorting-associated protein 26B	43	13	0.99	0.99	0.85	1.13	1.06	0.99	0.131778
	Fam135b	sp|Q9DAI6|F135B_MOUSE	Protein FAM135B	1	1	1.1	0.77	0.74	1.2	0.98	1.21	0.131818
	Klc1	tr|Q7TNF4|Q7TNF4_MOUSE	Kinesin light chain 1	67	17	1.14	1.1	0.94	0.97	0.94	0.91	0.131825
	Lsm14a	sp|Q8K2F8|LS14A_MOUSE	Protein LSM14 A	4	1	1.02	0.96	0.86	1	1.05	1.11	0.131918
	Slc25a40	sp|Q8BGP6-2|S2540_MOUSE	Isoform 2 of Solute carrier family 25 member 40	2	1	1.04	0.94	0.86	1.07	1.08	1.01	0.131918
	Ankdd1b	sp|Q14DN9|AKD1B_MOUSE	Ankyrin repeat and death domain-containing protein 1B	1	1	1	1.08	1.08	0.93	0.87	1.04	0.131918
	Vash1	sp|Q8C1W1|VASH1_MOUSE	Vasohibin-1	1	1	1.01	0.81	0.64	0.95	1.49	1.11	0.132223
	Kpna2	tr|Q52L97|Q52L97_MOUSE	Karyopherin (Importin) alpha 2	1	1	1.05	0.77	0.85	1.05	1.01	1.28	0.132244
	Gnao1	tr|Q543S2|Q543S2_MOUSE	Guanine nucleotide binding protein, alpha o, isoform CRA_b	181	11	1	0.99	0.96	1.05	1.01	1	0.132286
	Wars	sp|P32921-2|SYWC_MOUSE	Isoform 2 of Tryptophanyl-tRNA synthetase, cytoplasmic	52	15	0.99	1	0.96	1.05	1	1.01	0.132286
	Depdc5	sp|P61460|DEPD5_MOUSE	DEP domain-containing protein 5	7	6	0.91	0.89	0.95	1.03	0.97	1.26	0.132314
	Dusp12	tr|F6ZTK6|F6ZTK6_MOUSE	Uncharacterized protein	2	1	0.73	0.97	0.75	1.27	0.84	1.44	0.132329
	Morc1	sp|Q9WVL5|MORC1_MOUSE	MORC family CW-type zinc finger protein 1	1	1	1.25	1.06	0.96	0.99	0.86	0.89	0.132413
	Trpc5	tr|Q2KHN9|Q2KHN9_MOUSE	Transient receptor potential cation channel subfamily C member 5	1	1	1.02	0.88	0.96	0.99	1.07	1.08	0.132746
	Ak2	sp|Q9WTP6|KAD2_MOUSE	Adenylate kinase 2, mitochondrial	25	6	1.02	0.98	0.84	1.05	1.04	1.06	0.132802
	C10orf76	sp|Q6PD19|CJ076_MOUSE	UPF0668 protein C10orf76	7	2	1.05	0.92	0.87	1.03	1.05	1.07	0.132802
	Magt1	tr|A2ADH1|A2ADH1_MOUSE	Magnesium transporter 1	1	1	1.01	0.87	0.94	1.14	0.97	1.07	0.133012
	Pitpnm3	sp|Q3UHE1-2|PITM3_MOUSE	Isoform 2 of Membrane-associated phosphatidylinositol transfer protein 3	9	6	1	0.97	0.88	1.01	1.01	1.12	0.133313
	Tapt1	sp|Q4VBD2|TAPT1_MOUSE	Transmembrane anterior posterior transformation protein 1	5	4	1.02	0.88	0.78	1.17	1.21	0.93	0.133415
	Psmd1	sp|Q3TXS7|PSMD1_MOUSE	26S proteasome non-ATPase regulatory subunit 1	96	20	1.03	0.96	0.91	1.05	1.05	1.01	0.133544
	Mrps30	sp|Q9D0G0|RT30_MOUSE	28S ribosomal protein S30, mitochondrial	9	6	0.97	0.99	0.96	1.08	0.98	1.03	0.133692
	Prdx3	sp|P20108|PRDX3_MOUSE	Thioredoxin-dependent peroxide reductase, mitochondrial	56	5	1	0.98	0.93	1.07	1	1.01	0.133692
	Wibg	sp|Q8CHP5-2|WIBG_MOUSE	Isoform 2 of Partner of Y14 and mago	1	1	0.82	0.87	0.65	1.36	1.52	0.78	0.133785
	Fxyd7	sp|P59648|FXYD7_MOUSE	FXYD domain-containing ion transport regulator 7	2	1	1.09	0.95	1.26	0.83	0.87	1.01	0.134178
	Ikbkb	sp|O88351|IKKB_MOUSE	Inhibitor of nuclear factor kappa-B kinase subunit beta	8	5	1.05	1.02	0.98	0.99	0.97	0.97	0.134196
	Syn1	sp|O88935|SYN1_MOUSE	Synapsin-1	454	30	0.99	1	0.89	1.08	1.06	0.99	0.134235
	Fam108c1	sp|Q8VCV1|F108C_MOUSE	Abhydrolase domain-containing protein FAM108C1	2	2	0.82	0.98	0.72	1.05	1.47	0.97	0.134253
	Kcnq2	tr|B7ZBV9|B7ZBV9_MOUSE	Potassium voltage-gated channel, subfamily Q, member 2	17	7	0.96	1.02	0.95	1.03	1.04	1	0.134702
	Fam92a1	sp|Q8BP22|F92A1_MOUSE	Protein FAM92A1	1	1	0.98	0.89	0.99	1.09	1.08	0.97	0.134702
	Banf1	sp|O54962|BAF_MOUSE	Barrier-to-autointegration factor	5	2	0.62	0.97	0.88	1.49	1	1.04	0.13478
	Lbh	sp|Q9CX60|LBH_MOUSE	Protein LBH	7	2	1.05	0.9	0.85	1.11	0.99	1.1	0.134975
	Selo	sp|Q9DBC0|SELO_MOUSE	Selenoprotein O	1	1	0.82	0.84	0.84	1.14	1.48	0.87	0.135051
	Fermt1	sp|P59113|FERM1_MOUSE	Fermitin family 1	2	2	0.88	0.95	1.02	1.12	1.01	1.02	0.135187
	Taco1	sp|Q8K0Z7|TACO1_MOUSE	Translational activator of cytochrome c oxidase 1	11	4	1.13	1.04	0.97	0.97	0.97	0.93	0.135201
	Fryl	tr|F6Q1V8|F6Q1V8_MOUSE	Uncharacterized protein	5	2	1.23	0.93	1.16	0.88	1.02	0.78	0.135289
	Kctd21	sp|Q3URF8|KCD21_MOUSE	BTB/POZ domain-containing protein KCTD21	3	2	0.95	0.78	0.92	0.97	1.34	1.04	0.135326
	Tor1a	sp|Q9ER39|TOR1A_MOUSE	Torsin-1A	5	2	1	1	0.83	1.04	1.03	1.1	0.135458
	Elovl4	sp|Q9EQC4|ELOV4_MOUSE	Elongation of very long chain fatty acids protein 4	2	1	1.24	1.04	1.02	0.75	1.01	0.95	0.135497
	Serpina1d	sp|Q00897|A1AT4_MOUSE	Alpha-1-antitrypsin 1-4	54	9	0.66	0.8	0.95	0.93	1.58	1.09	0.135637
	Dab1	sp|P97318|DAB1_MOUSE	Disabled 1	3	2	1.3	1.03	0.96	0.91	0.9	0.9	0.13574
	Snx27	tr|F6QKA8|F6QKA8_MOUSE	Uncharacterized protein	21	5	0.98	0.95	0.87	1.06	0.96	1.18	0.13593
	C19orf52	sp|Q8BGX2|CS052_MOUSE	Uncharacterized protein C19orf52	20	6	1.01	1	0.83	1.06	1.04	1.07	0.136038
	Ftsj3	tr|B1ARK1|B1ARK1_MOUSE	FtsJ 3 (E. coli)	2	2	1.09	0.84	0.82	1.04	1.11	1.1	0.136273
	Pvr	tr|Q8K094|Q8K094_MOUSE	Poliovirus receptor	1	1	1.13	1.08	0.97	0.98	0.87	0.99	0.136338
	Hectd3	sp|Q3U487|HECD3_MOUSE	E3 ubiquitin-protein ligase HECTD3	18	9	1.03	0.96	0.85	1.09	1.01	1.06	0.136406
	Ndufa8	sp|Q9DCJ5|NDUA8_MOUSE	NADH dehydrogenase [ubiquinone] 1 alpha subcomplex subunit 8	9	2	0.99	1.06	1.03	1.01	0.94	0.97	0.136406
	Scp2	sp|P32020|NLTP_MOUSE	Non-specific lipid-transfer protein	19	8	1.08	1.12	1.01	1.06	0.83	0.9	0.136433
	Capn7	sp|Q9R1S8|CAN7_MOUSE	Calpain-7	6	5	0.89	0.97	0.92	1.03	1.22	0.97	0.136505
	Ints8	tr|A2API3|A2API3_MOUSE	Integrator complex subunit 8	2	1	0.66	1.11	0.52	0.96	1.17	1.58	0.136541
	Copg	sp|Q9QZE5|COPG_MOUSE	Coatomer subunit gamma	30	12	0.99	1	0.91	1.05	0.99	1.06	0.136882
	Icam5	sp|Q60625|ICAM5_MOUSE	Intercellular adhesion molecule 5	58	7	0.99	1	0.91	1.06	1.05	0.99	0.136882
	Fbxo22	sp|Q78JE5|FBX22_MOUSE	F-box only protein 22	20	6	0.99	0.99	0.87	1.1	0.98	1.07	0.136882
	Gbp2	sp|Q9Z0E6|GBP2_MOUSE	Interferon-induced guanylate-binding protein 2	3	3	0.92	0.74	0.85	1.19	0.86	1.44	0.136927
	Men1	sp|O88559-2|MEN1_MOUSE	Isoform 2 of Menin	1	1	1.03	0.86	0.92	1.05	1.15	0.99	0.136967
	Man2b1	sp|O09159|MA2B1_MOUSE	Lysosomal alpha-mannosidase	8	5	1.12	1	1.11	1.02	0.78	0.97	0.136969
	2310010M20Rik	tr|E9PUG1|E9PUG1_MOUSE	Uncharacterized protein	1	1	0.47	0.6	0.89	0.95	2.05	1.04	0.137251
	Abcc1	tr|E9PZV7|E9PZV7_MOUSE	Uncharacterized protein	2	1	0.4	0.58	0.81	0.95	2.24	1.02	0.137492
	Abcb1a	sp|P21447|MDR3_MOUSE	Multidrug resistance protein 3	10	6	1.05	0.89	0.83	1.15	0.98	1.1	0.137688
	Slc43a2	sp|Q8CGA3|LAT4_MOUSE	Large neutral amino acids transporter small subunit 4	2	2	1.07	0.94	1.57	0.68	0.97	0.76	0.137704
	D17H6S53E	tr|B2RS43|B2RS43_MOUSE	DNA segment, Chr 17, human D6S53E	4	3	0.96	0.97	1.01	1.03	1.04	0.99	0.137727
	Agps	tr|A2AL50|A2AL50_MOUSE	Alkylglycerone phosphate synthase	10	8	1.02	0.97	0.89	1	1.05	1.07	0.137727
	Creb1	sp|Q01147|CREB1_MOUSE	Cyclic AMP-responsive element-binding protein 1	9	3	0.99	1.01	0.88	1.07	1.02	1.03	0.137727
	Phb2	tr|Q3V235|Q3V235_MOUSE	Prohibitin 2	55	13	1.02	0.98	0.84	1.09	1.03	1.04	0.137892
	Atp11b	tr|Q6DFW5|Q6DFW5_MOUSE	ATPase, Class VI, type 11B	1	1	0.89	0.99	0.94	1.18	0.98	1.03	0.137989
	Pkn3	tr|A2BE96|A2BE96_MOUSE	Protein kinase N3	1	1	0.95	0.88	0.99	1.01	1	1.18	0.137989
	Glrb	sp|P48168|GLRB_MOUSE	Glycine receptor subunit beta	1	1	1.04	0.82	0.79	1.23	1.2	0.92	0.138433
	Prr3	sp|Q811B5|PRR3_MOUSE	Proline-rich protein 3	5	2	1.02	0.77	0.92	0.95	1.2	1.14	0.138455
	Gp49a	tr|F7BWE7|F7BWE7_MOUSE	Uncharacterized protein	2	1	0.5	0.8	0.79	1.73	0.69	1.5	0.138579
	Atp5h	sp|Q9DCX2|ATP5H_MOUSE	ATP synthase subunit d, mitochondrial	92	9	0.99	0.97	0.9	1.13	0.99	1.02	0.138588
	Smpd3	sp|Q9JJY3|NSMA2_MOUSE	Sphingomyelin phosphodiesterase 3	15	8	1.02	0.98	0.83	1.05	1.08	1.03	0.138831
	Samd14	sp|Q8K070|SAM14_MOUSE	Sterile alpha motif domain-containing protein 14	2	2	0.86	0.94	1.02	1.1	0.97	1.1	0.139258
	Dbndd1	sp|Q9CZ00-2|DBND1_MOUSE	Isoform 2 of Dysbindin domain-containing protein 1	5	1	1.05	0.92	0.85	1.09	1.07	1.01	0.139258
	Nedd8	tr|Q3UI46|Q3UI46_MOUSE	Neural cell expressed, developmentally down-regulated gene 8, isoform CRA_a	14	4	0.93	0.99	0.87	1.17	0.95	1.07	0.139413
	Hsdl2	tr|B1AX78|B1AX78_MOUSE	Hydroxysteroid dehydrogenase like 2	9	4	1.06	0.83	0.9	1.08	1.01	1.11	0.139444
	Ccdc40	sp|Q8BI79-2|CCD40_MOUSE	Isoform 2 of Coiled-coil domain-containing protein 40	1	1	1.19	1.15	0.93	1	0.92	0.81	0.139547
	Rhoa	sp|Q9QUI0|RHOA_MOUSE	Transforming protein RhoA	66	5	1.01	0.99	0.89	1.06	1.01	1.04	0.139642
	Dfna5	sp|Q9Z2D3|DFNA5_MOUSE	Non-syndromic hearing impairment protein 5	19	9	0.82	1	0.85	1.31	0.95	1.07	0.139642
	Vac14	sp|Q80WQ2|VAC14_MOUSE	Protein VAC14	10	8	0.95	0.99	0.95	1.04	0.97	1.1	0.139642
	Rmnd1	sp|Q8CI78|RMND1_MOUSE	Required for meiotic nuclear division protein 1	15	7	0.94	0.87	1.04	1.01	1.05	1.09	0.140253
	Wbp2	sp|P97765|WBP2_MOUSE	WW domain-binding protein 2	14	4	1.06	1.05	0.99	0.96	0.92	1.02	0.140672
	Selrc1	sp|Q921H9|SELR1_MOUSE	Sel1 repeat-containing protein 1	10	2	0.98	1.02	0.83	1.1	1.04	1.03	0.140711
	Pdia3	sp|P27773|PDIA3_MOUSE	Protein disulfide-isomerase A3	180	25	1.03	0.97	0.82	1.08	1.02	1.08	0.14123
	Spry2	tr|B2RS85|B2RS85_MOUSE	Sprouty 2 (Drosophila)	3	2	0.88	0.91	0.86	1.32	0.88	1.16	0.1414
	Cisd2	sp|Q9CQB5|CISD2_MOUSE	CDGSH iron-sulfur domain-containing protein 2	6	2	1.11	0.99	1.04	0.95	0.9	1.02	0.141446
	Smndc1	sp|Q8BGT7|SPF30_MOUSE	Survival of motor neuron-related-splicing factor 30	8	3	1.05	0.92	0.8	1.16	1.08	1	0.141541
	Rusc2	sp|Q80U22-2|RUSC2_MOUSE	Isoform 2 of Iporin	1	1	0.91	0.96	0.92	1	0.99	1.22	0.141586
	Osgep	sp|Q8BWU5|OSGEP_MOUSE	Probable tRNA threonylcarbamoyladenosine biosynthesis protein Osgep	5	3	1.03	0.83	0.93	1.11	0.97	1.13	0.141586
	Dok6	sp|Q2MHE5|DOK6_MOUSE	Docking protein 6	2	1	0.77	0.85	0.96	0.97	1.02	1.41	0.141689
	Cldn10a	sp|Q9Z0S6|CL10A_MOUSE	Claudin-10A	1	1	0.96	0.8	0.96	1.25	1.06	0.96	0.141845
	Gabbr2	sp|Q80T41|GABR2_MOUSE	Gamma-aminobutyric acid type B receptor subunit 2	36	14	1.04	0.95	0.86	1.08	1.05	1.02	0.141927
	Fgg	tr|Q3UEM7|Q3UEM7_MOUSE	Putative uncharacterized protein	20	8	0.85	0.76	1.01	1	1.02	1.37	0.142037
	Ctps2	tr|A2AEQ7|A2AEQ7_MOUSE	Cytidine 5'-triphosphate synthase 2	14	5	0.95	0.86	1.01	1.07	0.97	1.14	0.142392
	Parp16	sp|Q7TMM8|PAR16_MOUSE	Poly [ADP-ribose] polymerase 16	1	1	0.98	0.97	0.91	1.13	0.97	1.04	0.142439
	Cdh11	sp|P55288|CAD11_MOUSE	Cadherin-11	22	10	0.97	1.02	0.87	1.05	1.09	1	0.142439
	Pcsk2	sp|P21661|NEC2_MOUSE	Neuroendocrine convertase 2	15	6	0.96	1.01	0.83	0.99	1.05	1.16	0.142554
	Ythdf3	sp|Q8BYK6-2|YTHD3_MOUSE	Isoform 2 of YTH domain family protein 3	10	7	0.9	1.02	0.97	1.04	1.07	1	0.142755
	Tsen15	sp|Q8R3W5|SEN15_MOUSE	tRNA-splicing endonuclease subunit Sen15	1	1	1.03	0.94	0.91	1.06	0.99	1.07	0.142971
	Thumpd1	sp|Q99J36|THUM1_MOUSE	THUMP domain-containing protein 1	15	5	1.15	0.95	1.07	0.93	0.98	0.93	0.142985
	Tspan5	sp|P62080|TSN5_MOUSE	Tetraspanin-5	1	1	0.58	0.95	0.52	1.96	1.08	0.92	0.143172
	Syt11	sp|Q9R0N3|SYT11_MOUSE	Synaptotagmin-11	12	5	1.06	0.81	0.92	1.02	1.11	1.08	0.14329
	Alg9	sp|Q8VDI9|ALG9_MOUSE	Alpha-1,2-mannosyltransferase ALG9	3	2	0.98	1.02	0.73	1.01	1.11	1.16	0.143334
	Cp	sp|Q61147|CERU_MOUSE	Ceruloplasmin	29	14	0.7	0.72	1.03	0.88	1.2	1.48	0.143337
	Camk1d	sp|Q8BW96-2|KCC1D_MOUSE	Isoform 2 of Calcium/calmodulin-dependent protein kinase type 1D	72	9	0.92	1	0.94	1.13	1	1	0.143507
	Abcd4	sp|O89016|ABCD4_MOUSE	ATP-binding cassette sub-family D member 4	2	2	0.98	0.93	0.87	1.22	0.96	1.05	0.143534
	Ccdc90b	sp|Q8C3X2|CC90B_MOUSE	Coiled-coil domain-containing protein 90B, mitochondrial	7	4	0.93	0.96	0.95	1.04	0.96	1.16	0.143784
	Tagln2	sp|Q9WVA4|TAGL2_MOUSE	Transgelin-2	43	12	0.93	0.94	0.84	1.24	0.9	1.15	0.143831
	Dld	sp|O08749|DLDH_MOUSE	Dihydrolipoyl dehydrogenase, mitochondrial	81	10	0.96	0.97	0.99	1.06	0.97	1.06	0.144177
	Dennd4b	sp|Q3U1Y4-3|DEN4B_MOUSE	Isoform 3 of DENN domain-containing protein 4B	7	5	1.02	0.97	0.92	1.05	1.02	1.01	0.144177
	Tdp2	sp|Q9JJX7|TYDP2_MOUSE	Tyrosyl-DNA phosphodiesterase 2	2	1	0.92	0.91	1	0.99	1.01	1.16	0.144361
	Fabp4	tr|Q542H7|Q542H7_MOUSE	Fabp4 protein	6	3	0.88	0.86	0.85	1.11	0.89	1.41	0.144441
	Cpne7	sp|Q0VE82|CPNE7_MOUSE	Copine-7	43	11	1.05	1.16	0.99	0.89	1.04	0.88	0.144458
	Gda	sp|Q9R111|GUAD_MOUSE	Guanine deaminase	119	18	1.08	1.2	0.96	1.02	0.91	0.82	0.144571
	Lrig1	sp|P70193|LRIG1_MOUSE	Leucine-rich repeats and immunoglobulin-like domains protein 1	1	1	0.97	0.87	0.98	1	1.01	1.18	0.144593
	Zdhhc6	sp|Q9CPV7|ZDHC6_MOUSE	Probable palmitoyltransferase ZDHHC6	2	1	1.07	0.74	0.9	1.15	1	1.14	0.14472
	Ints2	sp|Q80UK8|INT2_MOUSE	Integrator complex subunit 2	3	2	1.01	0.89	0.86	1.06	0.96	1.22	0.14492
	Zcchc18	sp|Q8VD24|ZCC18_MOUSE	Zinc finger CCHC domain-containing protein 18	2	2	0.8	0.87	0.65	1.39	0.75	1.54	0.144931
	Gprin3	sp|Q8BWS5|GRIN3_MOUSE	G protein-regulated inducer of neurite outgrowth 3	5	4	1.05	0.94	0.85	1.07	1.06	1.03	0.145244
	Gtf2h4	tr|Q542U3|Q542U3_MOUSE	Putative uncharacterized protein	2	1	1.02	0.89	0.94	1.02	1	1.13	0.145257
	Tmem63b	sp|Q3TWI9|TM63B_MOUSE	Transmembrane protein 63B	5	4	1.05	0.92	0.88	1.04	1.02	1.09	0.145257
	Slc16a10	sp|Q3U9N9|MOT10_MOUSE	Monocarboxylate transporter 10	2	1	0.8	0.64	1.08	0.92	1.32	1.24	0.145568
	Scg3	tr|Q3UTT1|Q3UTT1_MOUSE	Secretogranin III, isoform CRA_b	13	8	0.99	1.01	0.79	1.1	1.09	1.01	0.145699
	Spen	sp|Q62504-2|MINT_MOUSE	Isoform 2 of Msx2-interacting protein	1	1	1.24	1.23	1.3	1.13	0.91	0.19	0.14572
	Itga7	sp|Q61738-4|ITA7_MOUSE	Isoform Alpha-7X2A of Integrin alpha-7	1	1	0.92	0.93	0.9	0.9	1.16	1.18	0.145815
	Hace1	sp|Q3U0D9|HACE1_MOUSE	E3 ubiquitin-protein ligase HACE1	14	6	1.01	0.93	0.95	1.1	0.99	1.02	0.145846
	Dhps	sp|Q3TXU5|DHYS_MOUSE	Deoxyhypusine synthase	7	4	0.76	0.98	0.82	1.45	0.97	1.03	0.145941
	Stox2	sp|Q499E5|STOX2_MOUSE	Storkhead-box protein 2	1	1	0.84	1.04	0.86	1.21	0.96	1.09	0.145951
	Yme1l1	tr|A2AQY3|A2AQY3_MOUSE	YME1-like 1 (S. cerevisiae)	10	4	1.04	0.92	0.92	1.06	1.04	1.01	0.145984
	Ift140	tr|E9PY46|E9PY46_MOUSE	Uncharacterized protein	2	2	0.81	0.65	0.99	1	1.54	1.01	0.146092
	Ints6	sp|Q6PCM2-2|INT6_MOUSE	Isoform 2 of Integrator complex subunit 6	3	1	1.36	0.92	1.14	0.71	0.87	1.01	0.146366
	Th1l	tr|Q3TW27|Q3TW27_MOUSE	TH1-like (Drosophila)	3	2	1	0.88	0.85	1.01	0.99	1.26	0.146419
	Nol3	tr|Q53YU5|Q53YU5_MOUSE	Apoptosis repressor interacting with CARD	33	4	0.94	0.94	0.93	1.07	0.94	1.19	0.14642
	Stard3	tr|Q544C3|Q544C3_MOUSE	START domain containing 3	2	2	0.93	1.04	0.83	1.01	1.04	1.14	0.14642
	Kcnab3	sp|P97382|KCAB3_MOUSE	Voltage-gated potassium channel subunit beta-3	1	1	0.77	0.98	0.87	1.02	0.98	1.38	0.146606
	Huwe1	tr|A2AFQ0|A2AFQ0_MOUSE	HECT, UBA and WWE domain containing 1	84	37	1.02	0.96	0.93	1.07	0.99	1.04	0.147035
	Slitrk2	tr|Q14DT0|Q14DT0_MOUSE	MCG50951	2	2	0.87	1.06	0.7	1.26	1.14	0.96	0.147377
	Snrpd1	sp|P62315|SMD1_MOUSE	Small nuclear ribonucleoprotein Sm D1	2	2	0.81	1.08	0.72	0.94	1.24	1.2	0.14783
	Clcn6	sp|O35454|CLCN6_MOUSE	Chloride transport protein 6	16	5	0.95	0.9	0.9	0.9	1.17	1.19	0.147994
	Cab39	sp|Q06138|CAB39_MOUSE	Calcium-binding protein 39	38	13	1	0.99	0.91	1.08	1	1.02	0.148148
	Npr2	tr|B1AWI7|B1AWI7_MOUSE	Natriuretic peptide receptor 2	5	5	1.04	0.94	0.92	1.04	1.03	1.03	0.148148
	Pls3	tr|B1AX58|B1AX58_MOUSE	Plastin 3 (T-isoform)	104	23	0.99	1.01	0.92	1.02	1.01	1.05	0.148148
	Rpp38	tr|A2AJG0|A2AJG0_MOUSE	Ribonuclease P/MRP 38 subunit (Human)	1	1	1.02	0.97	0.93	1.03	1	1.05	0.148148
	Tbc1d4	sp|Q8BYJ6|TBCD4_MOUSE	TBC1 domain family member 4	2	1	0.95	0.88	0.89	1.13	0.9	1.24	0.14826
	Gm15800	tr|Q6GQX8|Q6GQX8_MOUSE	AU042671 protein	4	3	1.02	0.92	0.85	1.18	0.97	1.06	0.148358
	Ceacam3	tr|E9Q3B4|E9Q3B4_MOUSE	Uncharacterized protein	1	1	1.08	1.03	1.08	1.02	0.99	0.8	0.148405
	Eif2b4	sp|Q61749|EI2BD_MOUSE	Translation initiation factor eIF-2B subunit delta	5	2	1.02	0.9	0.92	1.06	0.97	1.14	0.14846
	Wdr44	tr|B1AXB8|B1AXB8_MOUSE	WD repeat domain 44	69	24	1.02	0.98	0.89	1.04	1.06	1.01	0.148913
	Bzw2	sp|Q91VK1|BZW2_MOUSE	Basic leucine zipper and W2 domain-containing protein 2	4	4	0.88	1.07	0.71	1.25	1	1.09	0.149108
	Dgkb	sp|Q6NS52-2|DGKB_MOUSE	Isoform 2 of Diacylglycerol kinase beta	38	10	1.01	1.06	1.02	1	1	0.91	0.14929
	Mrpl30	sp|Q9D7N6|RM30_MOUSE	39S ribosomal protein L30, mitochondrial	1	1	0.88	1.07	0.87	1.03	1.06	1.09	0.14929
	Frs2	sp|Q8C180|FRS2_MOUSE	Fibroblast growth factor receptor substrate 2	4	2	0.94	0.9	0.88	0.99	0.99	1.3	0.149563
	Btaf1	tr|E9QAE3|E9QAE3_MOUSE	Uncharacterized protein	2	2	1.04	1.04	1.08	1	0.83	1.01	0.149592
	Ostf1	sp|Q62422|OSTF1_MOUSE	Osteoclast-stimulating factor 1	6	5	1.04	0.86	0.94	1.01	1.04	1.11	0.149592
	Commd8	tr|Q4QQP1|Q4QQP1_MOUSE	COMM domain containing 8	7	2	1	0.99	0.68	1.25	1.03	1.06	0.150034
	Itih3	sp|Q61704|ITIH3_MOUSE	Inter-alpha-trypsin inhibitor heavy chain H3	15	7	0.75	0.76	1.06	0.98	1.06	1.39	0.150594
	Stat5b	sp|P42232|STA5B_MOUSE	Signal transducer and activator of transcription 5B	1	1	1.04	0.92	0.92	1.08	1.03	1.01	0.150712
	Kiaa0196	sp|Q8C2E7|STRUM_MOUSE	WASH complex subunit strumpellin	13	9	1.02	0.87	0.94	1.02	1	1.15	0.151021
	Cpm	sp|Q80V42|CBPM_MOUSE	Carboxypeptidase M	27	8	0.94	0.87	1.03	1.02	1.01	1.13	0.151031
	Dclk1	sp|Q9JLM8|DCLK1_MOUSE	Serine/threonine-protein kinase DCLK1	66	15	1	0.99	0.77	1.14	1.12	0.98	0.15135
	Mfsd2a	tr|B1ARS2|B1ARS2_MOUSE	Major facilitator superfamily domain containing 2	1	1	1.19	1.2	0.94	1.06	0.86	0.75	0.151619
	Olfm3	sp|P63056-2|NOE3_MOUSE	Isoform 2 of Noelin-3	1	1	0.96	0.95	0.88	0.99	1	1.22	0.151701
	Taok2	sp|Q6ZQ29-2|TAOK2_MOUSE	Isoform 2 of Serine/threonine-protein kinase TAO2	13	8	1	0.96	0.83	1.19	1.02	1	0.151701
	Tmem106b	sp|Q80X71|T106B_MOUSE	Transmembrane protein 106B	3	2	0.96	1.04	0.73	1.15	1.01	1.11	0.151814
	Lrrc58	sp|Q3UGP9|LRC58_MOUSE	Leucine-rich repeat-containing protein 58	7	3	1.02	0.97	0.91	1	1.07	1.03	0.151835
	Telo2	sp|Q9DC40|TELO2_MOUSE	Telomere length regulation protein TEL2	4	3	1	0.95	1	1	1.02	1.03	0.151835
	Heph	tr|A2AI62|A2AI62_MOUSE	Hephaestin	2	1	1.1	1.08	0.96	1.01	0.94	0.91	0.151909
	Fam20c	sp|Q5MJS3|DMP4_MOUSE	Dentin matrix protein 4	1	1	0.91	1.06	0.79	1.11	1.14	0.99	0.151987
	Rbm42	sp|Q91V81-2|RBM42_MOUSE	Isoform 2 of RNA-binding protein 42	1	1	1.32	0.98	1.02	0.79	0.98	0.91	0.152107
	Ddx25	sp|Q9QY15|DDX25_MOUSE	ATP-dependent RNA helicase DDX25	1	1	1.01	0.98	0.82	1	1.05	1.14	0.152484
	Mtdh	sp|Q80WJ7|LYRIC_MOUSE	Protein LYRIC	35	13	1.02	0.93	0.89	0.97	1.06	1.14	0.152517
	Lysmd2	sp|Q9D7V2|LYSM2_MOUSE	LysM and putative peptidoglycan-binding domain-containing protein 2	8	4	0.96	1.01	0.79	1.21	1.04	1	0.152584
	Mepce	sp|Q8K3A9|MEPCE_MOUSE	7SK snRNA methylphosphate capping enzyme	1	1	1.05	0.86	0.92	1.02	1.03	1.13	0.152632
	Nos1ap	sp|Q9D3A8|CAPON_MOUSE	Carboxyl-terminal PDZ ligand of neuronal nitric oxide synthase protein	7	5	1.06	0.9	0.86	1.03	1.12	1.03	0.152694
	Nup107	sp|Q8BH74|NU107_MOUSE	Nuclear pore complex protein Nup107	8	7	0.97	0.88	0.9	1.03	1.26	0.96	0.153007
	Vps4a	sp|Q8VEJ9|VPS4A_MOUSE	Vacuolar protein sorting-associated protein 4A	36	11	0.98	1.01	0.88	1.1	1.03	1	0.153048
	Myrip	sp|Q8K3I4|MYRIP_MOUSE	Rab effector MyRIP	8	6	1.01	0.98	0.83	0.98	1.09	1.12	0.153233
	Ppa1	sp|Q9D819|IPYR_MOUSE	Inorganic pyrophosphatase	84	11	1.03	1.1	0.99	1.01	0.97	0.9	0.153259
	C7orf72	sp|Q5NC83|CG072_MOUSE	Uncharacterized protein C7orf72	2	2	0.87	0.98	1	1.01	1.01	1.13	0.153462
	Mrps21	sp|P58059|RT21_MOUSE	28S ribosomal protein S21, mitochondrial	3	1	1.11	1.05	0.99	1.04	0.91	0.9	0.153462
	Pask	sp|Q8CEE6|PASK_MOUSE	PAS domain-containing serine/threonine-protein kinase	1	1	0.92	0.98	0.93	1.18	1	0.99	0.153557
	Hcls1	sp|P49710|HCLS1_MOUSE	Hematopoietic lineage cell-specific protein	2	1	0.89	1	0.76	1.3	0.91	1.14	0.153627
	Fam13c	sp|Q9DBR2|FA13C_MOUSE	Protein FAM13C	9	5	0.98	0.99	0.9	1.13	0.99	1.02	0.153656
	Trappc10	sp|Q3TLI0|TPC10_MOUSE	Trafficking protein particle complex subunit 10	14	6	1.01	1	0.85	1.03	1.07	1.04	0.153777
	Rp2	sp|Q9EPK2|XRP2_MOUSE	Protein XRP2	13	5	0.96	1	0.95	1.01	0.99	1.09	0.153822
	Kif21a	sp|Q9QXL2|KI21A_MOUSE	Kinesin-like protein KIF21A	100	21	1.02	0.96	0.91	1.08	1.02	1	0.153914
	Gpt	sp|Q8QZR5|ALAT1_MOUSE	Alanine aminotransferase 1	17	8	0.95	0.85	0.91	1.16	0.89	1.25	0.153948
	Nom1	sp|Q3UFM5|NOM1_MOUSE	Nucleolar MIF4G domain-containing protein 1	1	1	0.84	0.95	0.77	1.43	0.88	1.13	0.154599
	Vdac2	sp|Q60930|VDAC2_MOUSE	Voltage-dependent anion-selective channel protein 2	93	10	0.92	1	0.93	1.13	0.96	1.05	0.154663
	Ryr1	tr|E9PZQ0|E9PZQ0_MOUSE	Uncharacterized protein	9	4	1.02	0.97	0.9	1.06	1.06	0.99	0.154975
	Nans	tr|Q99J77|Q99J77_MOUSE	N-acetylneuraminic acid synthase (Sialic acid synthase)	23	5	1.02	0.97	0.9	1.06	0.99	1.06	0.154975
	Cyp4f14	sp|Q9EP75|CP4FE_MOUSE	Leukotriene-B4 omega-hydroxylase 3	1	1	1.03	0.81	0.85	1.06	0.96	1.28	0.155144
	Fbll1	sp|Q80WS3|FBLL1_MOUSE	rRNA/tRNA 2'-O-methyltransferase fibrillarin-like protein 1	12	4	1.09	0.82	0.78	1.1	1.21	0.99	0.155144
	Fam173a	sp|Q501J2|F173A_MOUSE	Protein FAM173A	1	1	1.01	0.94	0.89	0.99	1.16	1.02	0.155198
	Thbs1	sp|P35441|TSP1_MOUSE	Thrombospondin-1	6	5	0.86	0.85	1	0.97	1.3	1.03	0.155204
	Atp6v1b2	sp|P62814|VATB2_MOUSE	V-type proton ATPase subunit B, brain isoform	351	23	1	1	0.9	1.07	1.01	1.02	0.155486
	Ccdc28b	sp|Q8CEG5|CC28B_MOUSE	Coiled-coil domain-containing protein 28B	2	1	0.97	0.94	0.99	1.02	1.1	0.98	0.155486
	Gpm6b	tr|A2AEG6|A2AEG6_MOUSE	Glycoprotein m6b	30	8	1.11	1.05	0.97	0.98	0.99	0.91	0.155728
	Insr	sp|P15208|INSR_MOUSE	Insulin receptor	6	5	0.99	0.9	0.99	1.04	1.1	0.98	0.155789
	Syt13	sp|Q9EQT6|SYT13_MOUSE	Synaptotagmin-13	3	3	1.04	0.96	0.85	1.01	1.07	1.08	0.156127
	Kiaa1107	sp|Q80TK0|K1107_MOUSE	Uncharacterized protein KIAA1107	6	5	1.08	0.87	0.81	1.1	1.14	1	0.156419
	Kiaa1598	sp|Q8K2Q9|SHOT1_MOUSE	Shootin-1	3	2	1	1.08	1.17	1	0.76	1	0.156831
	Pacsin3	sp|Q99JB8|PACN3_MOUSE	Protein kinase C and casein kinase II substrate protein 3	16	5	1.05	0.77	0.93	0.98	1.16	1.12	0.157006
	Trnt1	sp|Q8K1J6|TRNT1_MOUSE	CCA tRNA nucleotidyltransferase 1, mitochondrial	26	7	1.03	0.96	0.91	1.07	1.04	1	0.15721
	Mrpl42	sp|Q9CPV3|RM42_MOUSE	39S ribosomal protein L42, mitochondrial	1	1	0.99	0.91	0.9	1.06	0.95	1.21	0.15721
	Atat1	sp|Q8K341-3|ATAT_MOUSE	Isoform 3 of Alpha-tubulin N-acetyltransferase	11	4	0.97	1	0.92	1.08	1.05	0.97	0.15721
	Nceh1	sp|Q8BLF1|ADCL1_MOUSE	Neutral cholesterol ester hydrolase 1	26	9	0.94	1.02	0.91	1.11	1.04	0.98	0.157353
	2310061I04Rik	tr|B8JJ69|B8JJ69_MOUSE	Novel protein (2310061I04Rik)	3	2	0.93	0.84	0.92	0.9	1.3	1.11	0.157384
	Uqcrc1	sp|Q9CZ13|QCR1_MOUSE	Cytochrome b-c1 complex subunit 1, mitochondrial	137	14	0.91	1.02	0.9	1.15	0.96	1.07	0.157385
	Kcnip4	sp|Q6PHZ8|KCIP4_MOUSE	Kv channel-interacting protein 4	27	8	1.02	0.95	0.89	1.08	0.97	1.09	0.157484
	Rdh11	sp|Q9QYF1|RDH11_MOUSE	Retinol dehydrogenase 11	2	1	0.92	1.07	0.68	1.22	1.01	1.11	0.157838
	Myof	sp|Q69ZN7|MYOF_MOUSE	Myoferlin	3	3	0.83	0.85	0.99	0.94	1.06	1.34	0.157838
	Cd200	tr|Q80VX2|Q80VX2_MOUSE	CD200 antigen	14	4	1.1	1.13	0.94	0.99	0.94	0.91	0.157861
	Sec13	sp|Q9D1M0|SEC13_MOUSE	Protein SEC13	5	2	0.99	0.98	0.81	0.96	1.17	1.09	0.157971
	Polr2d	sp|Q9D7M8|RPB4_MOUSE	DNA-directed RNA polymerase II subunit RPB4	5	3	0.98	1.02	0.81	1.14	1.05	1.01	0.157986
	Pdp1	tr|A8Y5Q0|A8Y5Q0_MOUSE	Protein phosphatase 2C, magnesium dependent, catalytic subunit	26	10	0.96	1	0.91	1.11	0.97	1.04	0.158046
	F6vgr9	tr|F6VGR9|F6VGR9_MOUSE	Uncharacterized protein	1	1	0.94	1.02	0.81	1.09	1.17	0.96	0.158065
	Slc6a12	tr|E9PXG1|E9PXG1_MOUSE	Transporter	1	1	1.04	1.03	0.99	0.95	0.98	1.01	0.158302
	Bag5	sp|Q8CI32|BAG5_MOUSE	BAG family molecular chaperone regulator 5	31	8	0.96	1.02	0.96	1.04	1	1.02	0.158302
	Gnaq	tr|Q3UHH5|Q3UHH5_MOUSE	Putative uncharacterized protein	99	13	0.97	1	0.97	1.05	1.03	0.98	0.158302
	Fam184a	tr|F6TU77|F6TU77_MOUSE	Uncharacterized protein	7	5	1.04	1.01	1.01	1.01	0.94	0.99	0.158302
	Pls1	sp|Q3V0K9|PLSI_MOUSE	Plastin-1	41	12	0.89	0.85	1.01	0.99	1.01	1.25	0.158815
	Plxnb2	tr|B2RXS4|B2RXS4_MOUSE	MCG140951	23	11	1.02	0.95	0.93	1.05	0.98	1.07	0.159103
	Prkcb	sp|P68404|KPCB_MOUSE	Protein kinase C beta type	112	14	1.05	1.06	0.99	1.02	0.97	0.91	0.159103
	Apbb1	sp|Q9QXJ1-2|APBB1_MOUSE	Isoform 2 of Amyloid beta A4 precursor protein-binding family B member 1	23	6	0.95	1.02	0.93	1.07	0.98	1.05	0.159103
	Hcn2	sp|O88703|HCN2_MOUSE	Potassium/sodium hyperpolarization-activated cyclic nucleotide-gated channel 2	16	10	1.03	0.91	0.9	1.03	0.99	1.15	0.159185
	U2surp	sp|Q6NV83-3|SR140_MOUSE	Isoform 3 of U2 snRNP-associated SURP motif-containing protein	16	8	0.96	0.99	0.88	1.16	1.02	0.98	0.159185
	5730419I09Rik	tr|E9Q026|E9Q026_MOUSE	Uncharacterized protein	15	6	1.01	0.93	0.97	1	1.09	1.01	0.15919
	Zranb1	sp|Q7M760|ZRAN1_MOUSE	Ubiquitin thioesterase Zranb1	1	1	0.97	0.83	0.95	1.23	0.94	1.07	0.159236
	Pdk2	sp|Q9JK42|PDK2_MOUSE	[Pyruvate dehydrogenase [lipoamide]] kinase isozyme 2, mitochondrial	36	8	0.91	1.01	0.99	1.01	1.02	1.05	0.15941
	Atp1a1	sp|Q8VDN2|AT1A1_MOUSE	Sodium/potassium-transporting ATPase subunit alpha-1	633	36	1.01	0.93	0.97	1.07	0.99	1.02	0.15941
	Atp5l	sp|Q9CPQ8|ATP5L_MOUSE	ATP synthase subunit g, mitochondrial	26	5	0.87	1.01	0.9	1.22	0.99	1.01	0.15946
	Rprd1a	sp|Q8VDS4|RPR1A_MOUSE	Regulation of nuclear pre-mRNA domain-containing protein 1A	11	4	0.96	1	0.85	1.17	1.05	0.97	0.159522
	Kcnc1	sp|P15388|KCNC1_MOUSE	Potassium voltage-gated channel subfamily C member 1	6	5	0.86	0.97	0.98	0.99	1.18	1.01	0.159588
	Lrp1	sp|Q91ZX7|LRP1_MOUSE	Prolow-density lipoprotein receptor-related protein 1	150	42	1	0.99	0.88	1.1	0.98	1.06	0.15962
	Vdac3	sp|Q60931|VDAC3_MOUSE	Voltage-dependent anion-selective channel protein 3	160	10	0.94	1.02	0.9	1.12	1	1.01	0.15962
	Bin2	tr|D3Z6Q9|D3Z6Q9_MOUSE	Uncharacterized protein	8	3	0.93	0.91	0.99	0.96	1.04	1.17	0.159825
	Prox1	sp|P48437|PROX1_MOUSE	Prospero homeobox protein 1	4	3	1.22	1.1	0.92	0.99	0.87	0.89	0.159835
	Mrm1	sp|Q99J25|MRM1_MOUSE	rRNA methyltransferase 1, mitochondrial	1	1	1.05	0.82	0.88	1.21	1.02	1.01	0.159835
	Tbce	sp|Q8CIV8|TBCE_MOUSE	Tubulin-specific chaperone E	5	3	0.97	1	0.91	1.11	0.97	1.05	0.160349
	Crcp	sp|O35427|RPC9_MOUSE	DNA-directed RNA polymerase III subunit RPC9	1	1	1	0.99	0.85	1.01	1.14	1.02	0.160504
	Env1	sp|P10404|ENV1_MOUSE	MLV-related proviral Env polyprotein	1	1	0.53	0.6	0.65	0.72	1.19	2.31	0.160563
	Usp46	sp|P62069|UBP46_MOUSE	Ubiquitin carboxyl-terminal hydrolase 46	7	3	1.02	0.98	0.83	1.12	1.03	1.02	0.161066
	Bet1	sp|O35623|BET1_MOUSE	BET1	1	1	1.59	0.95	0.99	0.78	0.84	0.84	0.161468
	Ube2m	sp|P61082|UBC12_MOUSE	NEDD8-conjugating enzyme Ubc12	8	6	1.04	0.96	0.85	1.07	1.03	1.04	0.161529
	Magi3	sp|Q9EQJ9-2|MAGI3_MOUSE	Isoform 2 of Membrane-associated guanylate kinase, WW and PDZ domain-containing protein 3	5	4	1.02	0.93	0.91	1.14	1	1.01	0.161529
	Clvs1	sp|Q9D4C9|CLVS1_MOUSE	Clavesin-1	38	8	1.01	0.96	0.89	1.02	1.12	0.99	0.161587
	Mblac2	sp|Q8BL86|MBLC2_MOUSE	Metallo-beta-lactamase domain-containing protein 2	11	3	1.04	0.96	0.87	1.05	1.02	1.06	0.161608
	Klhl5	tr|Q6PFE1|Q6PFE1_MOUSE	Kelch-like 5 (Drosophila), isoform CRA_a	3	1	1.03	0.9	0.94	1.06	0.98	1.09	0.161608
	Slc7a11	tr|Q542C8|Q542C8_MOUSE	Cysteine/glutamate transporter	1	1	1.09	0.93	1.18	0.9	0.94	0.97	0.161765
	Rab28	tr|Q3TWY9|Q3TWY9_MOUSE	Rab28	5	4	1.06	0.95	0.8	1.08	1.05	1.07	0.161765
	Akt1s1	sp|Q9D1F4|AKTS1_MOUSE	Proline-rich AKT1 substrate 1	2	1	0.95	0.86	0.99	0.98	1.2	1.02	0.161793
	C10orf32	sp|Q9CRC6|CJ032_MOUSE	UPF0693 protein C10orf32	7	2	1.01	1.18	1.01	1.04	0.88	0.88	0.161793
	Acvr2a	sp|P27038|AVR2A_MOUSE	Activin receptor type-2A	2	1	0.97	0.86	0.74	1.45	0.97	1.01	0.162162
	Agk	sp|Q9ESW4|AGK_MOUSE	Acylglycerol kinase, mitochondrial	77	14	0.98	1.01	0.85	1.13	1.02	1.01	0.162351
	Pigk	tr|Q8BL63|Q8BL63_MOUSE	Phosphatidylinositol glycan anchor biosynthesis, class K, isoform CRA_a	7	4	0.92	1.05	0.87	1.11	1	1.05	0.162351
	Synj1	sp|Q8CHC4|SYNJ1_MOUSE	Synaptojanin-1	261	45	0.98	0.99	0.91	1.11	1.01	0.99	0.162521
	Scyl1	sp|Q9EQC5|NTKL_MOUSE	N-terminal kinase-like protein	12	9	0.92	1.02	0.88	1.18	1.02	0.99	0.162726
	Pnpla8	sp|Q8K1N1|PLPL8_MOUSE	Calcium-independent phospholipase A2-gamma	17	5	1.04	0.93	0.85	1.14	0.99	1.05	0.162729
	Pdlim4	sp|P70271|PDLI4_MOUSE	PDZ and LIM domain protein 4	1	1	1.05	0.89	0.68	0.92	1.22	1.25	0.162791
	Wdr41	sp|Q3UDP0|WDR41_MOUSE	WD repeat-containing protein 41	12	3	0.89	0.98	0.98	1.15	1.01	0.99	0.163081
	Cnot1	tr|B7ZWL1|B7ZWL1_MOUSE	Cnot1 protein	52	25	1.01	0.99	0.9	1.06	1.01	1.02	0.163156
	Gipc3	sp|Q8R5M0|GIPC3_MOUSE	PDZ domain-containing protein GIPC3	5	2	0.98	1.01	0.92	1.08	1.03	0.99	0.163156
	Inpp5d	sp|Q9ES52|SHIP1_MOUSE	Phosphatidylinositol-3,4,5-trisphosphate 5-phosphatase 1	1	1	0.87	0.84	1.08	1.12	1.01	1.08	0.163178
	Ggh	sp|Q9Z0L8|GGH_MOUSE	Gamma-glutamyl hydrolase	3	2	1.12	1.08	1.02	0.95	0.76	1.05	0.163195
	Smg1	sp|Q8BKX6|SMG1_MOUSE	Serine/threonine-protein kinase SMG1	9	5	0.99	0.99	0.9	1.11	0.99	1.02	0.163279
	Ahnak	tr|E9Q616|E9Q616_MOUSE	Uncharacterized protein	23	15	0.97	0.87	0.91	1.11	0.91	1.23	0.163398
	41341	sp|Q9DBD2|MARH8_MOUSE	E3 ubiquitin-protein ligase MARCH8	1	1	1.02	1.18	1	0.87	1.04	0.89	0.163575
	Vamp4	sp|O70480|VAMP4_MOUSE	Vesicle-associated membrane protein 4	5	3	0.98	0.99	0.7	1.24	1.13	0.95	0.163689
	Tyro3	tr|A2AQS6|A2AQS6_MOUSE	TYRO3 protein tyrosine kinase 3	9	6	0.99	0.98	0.85	1.12	0.95	1.12	0.163766
	Mff	sp|Q6PCP5|MFF_MOUSE	Mitochondrial fission factor	35	8	1.02	0.99	0.91	1.04	1.03	1.02	0.164355
	Fam21	sp|Q6PGL7|FAM21_MOUSE	WASH complex subunit FAM21	39	16	1.01	1	0.91	1.04	1.04	1.01	0.164355
	Scfd1	sp|Q8BRF7|SCFD1_MOUSE	Sec1 family domain-containing protein 1	26	11	1	0.99	0.93	1.01	1	1.08	0.164355
	Usp11	sp|Q99K46|UBP11_MOUSE	Ubiquitin carboxyl-terminal hydrolase 11	24	15	1.03	0.95	0.94	1	1.06	1.03	0.164355
	Commd6	tr|B7ZNP2|B7ZNP2_MOUSE	COMM domain containing 6	11	4	0.99	0.96	0.88	1.13	0.94	1.11	0.164403
	Tm7sf2	sp|Q71KT5|ERG24_MOUSE	Delta(14)-sterol reductase	1	1	0.97	0.88	0.93	0.91	1.16	1.14	0.164408
	Ptpro	tr|E9Q4I1|E9Q4I1_MOUSE	Uncharacterized protein	3	2	0.89	1.04	0.82	1.23	1.02	1	0.164534
	Por	sp|P37040|NCPR_MOUSE	NADPH--cytochrome P450 reductase	60	16	1.03	0.96	0.94	1.02	1.02	1.03	0.164789
	Tmpo	sp|Q61029-3|LAP2B_MOUSE	Isoform Epsilon of Lamina-associated polypeptide 2, isoforms beta/delta/epsilon/gamma	16	7	1.05	0.94	0.89	1.03	1.07	1.03	0.164912
	Uros	sp|P51163|HEM4_MOUSE	Uroporphyrinogen-III synthase	14	5	1.02	0.96	0.94	1.06	1.03	0.99	0.165128
	Abcd3	sp|P55096|ABCD3_MOUSE	ATP-binding cassette sub-family D member 3	17	8	1.07	1.03	0.98	1	0.94	0.98	0.165128
	Wwox	sp|Q91WL8|WWOX_MOUSE	WW domain-containing oxidoreductase	3	2	0.79	0.98	0.91	1.16	0.89	1.28	0.165703
	Fbxl22	sp|Q8C7B6|FXL22_MOUSE	F-box/LRR-repeat protein 22	1	1	0.94	1.05	0.88	1.06	1.02	1.05	0.165815
	Spata2L	sp|Q8BNN1|SPA2L_MOUSE	Spermatogenesis-associated protein 2-like protein	10	3	0.95	1.01	0.99	1.03	1	1.02	0.166233
	Kcnab2	sp|P62482|KCAB2_MOUSE	Voltage-gated potassium channel subunit beta-2	63	11	1.03	1	1.02	0.95	1.01	0.99	0.166233
	Stt3b	sp|Q3TDQ1|STT3B_MOUSE	Dolichyl-diphosphooligosaccharide--protein glycosyltransferase subunit STT3B	23	8	1.01	0.99	0.9	1.03	1	1.07	0.166233
	Pgm5	sp|Q8BZF8|PGM5_MOUSE	Phosphoglucomutase-like protein 5	17	3	0.89	0.84	0.85	0.97	0.98	1.47	0.166393
	Asph	sp|Q8BSY0|ASPH_MOUSE	Aspartyl/asparaginyl beta-hydroxylase	9	5	1.04	0.81	0.97	1.05	1.04	1.08	0.166713
	Stk24	tr|Q3U335|Q3U335_MOUSE	Mammalian sterile twenty 3 kinase	26	6	1.1	1.05	0.96	0.99	0.96	0.94	0.166816
	Me2	sp|Q99KE1|MAOM_MOUSE	NAD-dependent malic enzyme, mitochondrial	39	14	1	0.98	0.92	1.06	0.97	1.08	0.166926
	Ccdc72	tr|Q14A47|Q14A47_MOUSE	Coiled-coil domain containing 72	1	1	1.06	0.99	1.05	0.91	0.99	1.01	0.167079
	Herc3	tr|A6H6S0|A6H6S0_MOUSE	Hect domain and RLD 3	3	3	0.97	0.98	0.96	1.07	0.96	1.06	0.167103
	Vps16	sp|Q920Q4|VPS16_MOUSE	Vacuolar protein sorting-associated protein 16	32	11	1.01	0.98	0.89	1.11	1.02	1	0.167173
	Gm885	tr|B7ZP19|B7ZP19_MOUSE	Uncharacterized protein	2	1	0.75	0.75	0.79	0.77	1.74	1.2	0.167296
	Brox	sp|Q8K2Q7|BROX_MOUSE	BRO1 domain-containing protein BROX	12	4	0.97	0.97	0.93	0.99	1	1.15	0.167425
	Arhgdib	sp|Q61599|GDIR2_MOUSE	Rho GDP-dissociation inhibitor 2	6	2	0.97	0.86	0.87	1.25	0.88	1.16	0.167535
	Myo1f	tr|Q8CG29|Q8CG29_MOUSE	Myosin IF	3	2	1.09	0.9	1.3	0.93	0.9	0.87	0.167535
	Aatk	tr|B1AZF3|B1AZF3_MOUSE	Apoptosis-associated tyrosine kinase	10	7	1.01	0.91	0.96	0.97	1.09	1.05	0.167875
	Ap3d1	sp|O54774|AP3D1_MOUSE	AP-3 complex subunit delta-1	118	23	1.03	0.97	0.89	1.07	1.05	1	0.167875
	Mettl13	sp|Q91YR5|MTL13_MOUSE	Methyltransferase-like protein 13	10	6	0.99	0.98	0.87	1.15	1.03	0.98	0.167884
	Mfsd5	sp|Q921Y4|MFSD5_MOUSE	Major facilitator superfamily domain-containing protein 5	2	1	1.02	0.98	0.71	1	1.08	1.21	0.167991
	Ecsit	sp|Q9QZH6|ECSIT_MOUSE	Evolutionarily conserved signaling intermediate in Toll pathway, mitochondrial	4	2	0.93	1.05	0.86	1.09	1	1.06	0.168016
	Ak1	sp|Q9R0Y5|KAD1_MOUSE	Adenylate kinase isoenzyme 1	108	14	1.01	0.99	0.88	1.09	1.01	1.02	0.168189
	Psd2	sp|Q6P1I6|PSD2_MOUSE	PH and SEC7 domain-containing protein 2	5	3	1	0.97	0.86	1.13	0.96	1.07	0.168323
	Arl3	tr|Q543P7|Q543P7_MOUSE	Putative uncharacterized protein	26	8	1.05	1.04	0.99	1.02	0.97	0.94	0.168838
	Nomo1	sp|Q6GQT9|NOMO1_MOUSE	Nodal modulator 1	47	16	1.12	1.16	0.92	0.99	0.91	0.9	0.168871
	Aqp4	sp|P55088|AQP4_MOUSE	Aquaporin-4	14	4	1.07	0.91	0.85	1.02	1.1	1.06	0.169008
	Cdk5rap2	sp|Q8K389|CK5P2_MOUSE	CDK5 regulatory subunit-associated protein 2	1	1	0.87	0.96	0.78	0.86	1.17	1.37	0.169211
	Rgl2	sp|Q61193|RGL2_MOUSE	Ral guanine nucleotide dissociation stimulator-like 2	1	1	0.98	0.97	0.87	1.09	0.94	1.15	0.16927
	Rc3h1	sp|Q4VGL6|RC3H1_MOUSE	Roquin	5	4	1.02	0.97	0.83	0.98	1.07	1.13	0.16927
	MMP37L	sp|Q3TUH1|MMP37_MOUSE	MMP37-like protein, mitochondrial	6	2	1.03	0.88	0.96	1.05	0.99	1.1	0.169351
	S100a4	tr|Q545V2|Q545V2_MOUSE	S100 calcium binding protein A4	3	1	1.09	0.95	1.11	1	0.89	0.96	0.169357
	Rab6	tr|Q3U4W5|Q3U4W5_MOUSE	RAB6, member RAS oncogene family, isoform CRA_c	83	11	1.04	1.12	0.97	1.02	0.91	0.92	0.169579
	Cc2d1a	sp|Q8K1A6|C2D1A_MOUSE	Coiled-coil and C2 domain-containing protein 1A	21	9	0.98	1.03	0.82	1.07	1.09	1.01	0.169637
	Stx16	sp|Q8BVI5|STX16_MOUSE	Syntaxin-16	32	6	1.02	0.97	0.91	1	1.02	1.08	0.169745
	Ptcd3	sp|Q14C51|PTCD3_MOUSE	Pentatricopeptide repeat-containing protein 3, mitochondrial	20	9	1.06	1.06	0.98	1.01	0.91	0.98	0.169745
	Gbp7	tr|Q91Z40|Q91Z40_MOUSE	Gbp6 protein	5	3	0.97	0.72	0.77	0.94	1.58	1.02	0.16987
	Cops3	sp|O88543|CSN3_MOUSE	COP9 signalosome complex subunit 3	50	8	1.01	0.95	0.92	1.1	0.97	1.04	0.170522
	Nrbp2	sp|Q91V36|NRBP2_MOUSE	Nuclear receptor-binding protein 2	20	6	1.03	0.93	0.96	1.01	1.02	1.05	0.170618
	Lactb	sp|Q9EP89|LACTB_MOUSE	Serine beta-lactamase-like protein LACTB, mitochondrial	21	7	1.02	0.94	0.87	1.07	0.96	1.14	0.170844
	Uqcrq	sp|Q9CQ69|QCR8_MOUSE	Cytochrome b-c1 complex subunit 8	28	5	0.88	1.01	0.91	1.19	0.96	1.04	0.171043
	Yjefn3	tr|F6W8I0|F6W8I0_MOUSE	Uncharacterized protein	5	4	0.92	1.06	0.78	1.17	1.01	1.05	0.171069
	Slc35f3	sp|Q1LZI2|S35F3_MOUSE	Solute carrier family 35 member F3	1	1	1.01	0.9	0.74	0.95	1.34	1.06	0.171098
	Morf4l1	tr|Q569V4|Q569V4_MOUSE	MCG125079	1	1	0.95	1.08	0.46	1.03	1.18	1.3	0.17138
	Gm8237	tr|E9Q257|E9Q257_MOUSE	Uncharacterized protein	1	1	0.62	0.72	0.82	0.93	1.95	0.97	0.171397
	Scg2	sp|Q03517|SCG2_MOUSE	Secretogranin-2	77	19	0.99	1.03	0.77	1.09	1.07	1.04	0.171417
	Ints9	sp|Q8K114|INT9_MOUSE	Integrator complex subunit 9	5	4	1.09	0.87	0.84	1.09	1.07	1.04	0.171489
	Nav2	tr|D3YWD2|D3YWD2_MOUSE	Uncharacterized protein	1	1	0.98	1.28	1.27	0.64	1.2	0.63	0.171695
	Plin3	sp|Q9DBG5|PLIN3_MOUSE	Perilipin-3	22	6	0.94	0.89	1.03	1.03	0.99	1.12	0.17195
	Ndufa10	sp|Q99LC3|NDUAA_MOUSE	NADH dehydrogenase [ubiquinone] 1 alpha subcomplex subunit 10, mitochondrial	92	11	0.99	1.01	0.93	1.05	1	1.02	0.17195
	Dnajc24	tr|A2A4A1|A2A4A1_MOUSE	DnaJ (Hsp40), subfamily C, member 24	3	2	0.96	1.28	1.05	0.84	0.82	1.04	0.171953
	Sorbs1	sp|Q62417|SRBS1_MOUSE	Sorbin and SH3 domain-containing protein 1	58	18	1.04	0.95	0.86	1.09	0.99	1.07	0.172454
	Gpaa1	sp|Q9WTK3|GPAA1_MOUSE	Glycosylphosphatidylinositol anchor attachment 1 protein	2	2	0.88	1.03	0.94	0.97	1.07	1.11	0.172454
	Hint3	sp|Q9CPS6|HINT3_MOUSE	Histidine triad nucleotide-binding protein 3	14	4	1	0.92	0.97	1.1	0.97	1.04	0.172594
	Pno1	sp|Q9CPS7|PNO1_MOUSE	RNA-binding protein PNO1	1	1	0.82	0.46	1.13	1.47	1.04	1.08	0.172684
	Plaa	sp|P27612|PLAP_MOUSE	Phospholipase A-2-activating protein	45	16	1.01	1	0.88	1.06	1.06	1	0.17315
	Mrps5	tr|A2AHS8|A2AHS8_MOUSE	Mitochondrial ribosomal protein S5	1	1	1.33	1.19	0.85	0.93	0.9	0.81	0.173216
	Ctif	sp|Q6PEE2|CTIF_MOUSE	CBP80/20-dependent translation initiation factor	8	4	0.91	1.03	0.96	1.07	1	1.03	0.173224
	Pdhx	tr|A2AWH6|A2AWH6_MOUSE	Pyruvate dehydrogenase complex, component X	51	9	1.09	1.05	0.96	0.99	0.96	0.95	0.173224
	Hdac5	tr|B7ZDF5|B7ZDF5_MOUSE	Histone deacetylase 5	13	8	1.02	0.98	0.9	1.06	0.99	1.06	0.17326
	Orc4	tr|A2AI40|A2AI40_MOUSE	Origin recognition complex, subunit 4-like (S. cerevisiae)	1	1	0.94	0.91	0.93	0.94	1.24	1.04	0.173309
	C15orf44	sp|Q8R3P6|CO044_MOUSE	UPF0464 protein C15orf44	3	3	0.93	1	0.8	1.21	0.91	1.15	0.173328
	Znf496	sp|Q5SXI5-3|ZN496_MOUSE	Isoform 3 of Zinc finger protein 496	1	1	0.94	0.93	0.97	1.14	0.93	1.09	0.173332
	Tmem126a	sp|Q9D8Y1|T126A_MOUSE	Transmembrane protein 126A	4	2	1.07	0.91	0.86	1.03	1.07	1.06	0.173332
	Eml6	sp|Q5SQM0|EMAL6_MOUSE	Echinoderm microtubule-associated protein-like 6	7	4	0.99	1.02	0.83	1.01	1.05	1.1	0.173332
	Ppp2r5b	tr|Q6PD28|Q6PD28_MOUSE	Protein phosphatase 2, regulatory subunit B (B56), beta isoform	25	7	1.03	0.9	0.91	0.99	1.15	1.02	0.173332
	Snip1	tr|B1ASC5|B1ASC5_MOUSE	Smad nuclear interacting protein 1	2	1	0.93	1.01	0.9	0.96	1.05	1.16	0.173442
	Clcn6	tr|D6RHT0|D6RHT0_MOUSE	Uncharacterized protein	1	1	1.21	0.96	1.04	0.99	0.95	0.85	0.173522
	Chadl	tr|E9Q7T7|E9Q7T7_MOUSE	Uncharacterized protein	1	1	1.13	1.11	0.93	0.92	1	0.9	0.173553
	Rpap3	sp|Q9D706|RPAP3_MOUSE	RNA polymerase II-associated protein 3	14	8	1.02	0.91	0.89	1.05	0.96	1.16	0.173553
	Rbp1	tr|Q58EU7|Q58EU7_MOUSE	Rbp1 protein	17	6	1.24	0.92	1.45	0.62	0.59	1.18	0.173761
	Nucb2	sp|P81117|NUCB2_MOUSE	Nucleobindin-2	16	7	0.96	1.04	0.85	1.08	1	1.07	0.173992
	Sugp1	sp|Q8CH02|SUGP1_MOUSE	SURP and G-patch domain-containing protein 1	4	4	0.9	1.07	0.88	1.05	1.06	1.04	0.173992
	Fnta	sp|Q61239|FNTA_MOUSE	Protein farnesyltransferase/geranylgeranyltransferase type-1 subunit alpha	20	8	0.96	1.01	0.88	1.07	0.96	1.12	0.173992
	Tcf20	tr|B9EHJ7|B9EHJ7_MOUSE	Tcf20 protein	7	5	0.96	0.97	0.94	1.1	0.94	1.09	0.174083
	Flt1	sp|P35969|VGFR1_MOUSE	Vascular endothelial growth factor receptor 1	1	1	1.09	0.92	0.61	1.25	1.06	1.07	0.174162
	Itih1	sp|Q61702|ITIH1_MOUSE	Inter-alpha-trypsin inhibitor heavy chain H1	11	7	0.75	0.65	1.14	0.94	1.21	1.31	0.174347
	Rsl1d1	tr|Q3UL54|Q3UL54_MOUSE	Uncharacterized protein	1	1	1.2	1.1	0.96	1.06	0.78	0.89	0.174489
	Bnip1	tr|B8JJI4|B8JJI4_MOUSE	BCL2/adenovirus E1B interacting protein 1, NIP1	13	3	0.95	0.99	0.89	1.17	0.97	1.02	0.17471
	C12orf43	sp|Q3UY34|CL043_MOUSE	Uncharacterized protein C12orf43	4	2	1.07	0.83	0.75	1.2	1.24	0.91	0.174774
	Copz1	tr|Q542M2|Q542M2_MOUSE	Coatomer protein complex, subunit zeta 1, isoform CRA_c	10	6	1	1	0.92	1.05	1.02	1	0.175014
	4921517D21Rik	tr|Q9D5V1|Q9D5V1_MOUSE	Novel protein (4921517D21Rik)	1	1	1.31	1.02	0.97	0.95	0.77	0.97	0.175305
	D1Ertd622e	sp|Q8VEB3|CE030_MOUSE	UPF0684 protein C5orf30	2	2	0.91	1.05	0.76	1.17	0.94	1.17	0.175477
	Grwd1	tr|Q8K335|Q8K335_MOUSE	Glutamate-rich WD repeat containing 1	3	2	1.01	0.94	0.88	1.02	1.17	0.98	0.175634
	Ankrd49	sp|Q8VE42|ANR49_MOUSE	Ankyrin repeat domain-containing protein 49	2	1	0.43	1.04	0.95	0.95	1.43	1.2	0.175635
	Kiaa1239	sp|Q6P5U7|K1239_MOUSE	Leucine-rich repeat and WD repeat-containing protein KIAA1239	47	18	1	0.99	0.92	1.08	1.02	0.99	0.175693
	Stx12	tr|A2ADS0|A2ADS0_MOUSE	Syntaxin 12	40	7	1	0.98	0.93	1.09	1	1	0.175693
	Cdkn2d	sp|Q60773|CDN2D_MOUSE	Cyclin-dependent kinase 4 inhibitor D	1	1	1.03	0.98	0.81	1.12	1.07	1	0.176015
	Pmvk	sp|Q9D1G2|PMVK_MOUSE	Phosphomevalonate kinase	4	2	0.96	1.01	0.79	1.15	0.94	1.14	0.176077
	Commd10	tr|Q3TKN7|Q3TKN7_MOUSE	COMM domain containing 10, isoform CRA_c	12	5	0.97	0.95	0.95	1.14	0.96	1.03	0.17612
	Ldlr	tr|Q6GTJ9|Q6GTJ9_MOUSE	Low density lipoprotein receptor	4	2	1	1	0.9	1.08	1.01	1.01	0.176667
	Txnl4a	sp|P83877|TXN4A_MOUSE	Thioredoxin-like protein 4A	3	3	1.14	1.1	0.94	0.87	0.94	1.01	0.176752
	Puf60	sp|Q3UEB3|PUF60_MOUSE	Poly(U)-binding-splicing factor PUF60	49	9	0.99	1.02	0.85	1.06	1.01	1.06	0.176948
	Tmx1	sp|Q8VBT0|TMX1_MOUSE	Thioredoxin-related transmembrane protein 1	10	3	1.15	1.05	0.95	0.97	0.91	0.97	0.177048
	Atad3a	tr|A2AD89|A2AD89_MOUSE	ATPase family, AAA domain containing 3A	41	15	1.01	1	0.84	1.06	1.09	1	0.177048
	Capg	sp|P24452|CAPG_MOUSE	Macrophage-capping protein	3	1	0.78	0.78	1.09	1.16	0.93	1.25	0.177102
	Psmd10	sp|Q9Z2X2|PSD10_MOUSE	26S proteasome non-ATPase regulatory subunit 10	2	2	0.63	1.04	0.92	0.92	1.31	1.18	0.177435
	Uap1l1	sp|Q3TW96|UAP1L_MOUSE	UDP-N-acetylhexosamine pyrophosphorylase-like protein 1	14	8	1.12	1.03	1.1	1.02	0.72	1.01	0.177899
	Upf3b	tr|Q3ULL6|Q3ULL6_MOUSE	UPF3 regulator of nonsense transcripts B	3	3	1.09	1.06	1.12	1.1	0.91	0.73	0.177909
	Gbf1	tr|Q6DFZ1|Q6DFZ1_MOUSE	Golgi-specific brefeldin A-resistance factor 1	15	11	1.06	0.92	0.85	1.11	1	1.06	0.178005
	Nusap1	sp|Q9ERH4|NUSAP_MOUSE	Nucleolar and spindle-associated protein 1	1	1	0.87	0.93	0.5	0.99	0.97	1.73	0.178035
	Myo9a	sp|Q8C170-2|MYO9A_MOUSE	Isoform 2 of Myosin-IXa	7	5	1.02	0.87	0.98	1.1	1.02	1.01	0.178144
	Wwp2	sp|Q9DBH0|WWP2_MOUSE	NEDD4-like E3 ubiquitin-protein ligase WWP2	3	3	0.93	0.88	0.98	0.97	1.23	1.01	0.178195
	Tnfsf12	sp|O54907|TNF12_MOUSE	Tumor necrosis factor ligand superfamily member 12	1	1	0.9	0.82	0.9	0.94	1.43	1.01	0.178202
	Znhit2	sp|Q9QY66|ZNHI2_MOUSE	Zinc finger HIT domain-containing protein 2	1	1	1.03	0.7	0.72	1.01	0.96	1.57	0.178291
	Clasp2	sp|Q8BRT1|CLAP2_MOUSE	CLIP-associating protein 2	105	32	1.04	0.95	0.9	1.08	1	1.04	0.178345
	Dync2li1	sp|Q8K0T2|DC2L1_MOUSE	Cytoplasmic dynein 2 light intermediate chain 1	1	1	0.99	0.81	0.83	0.86	1.33	1.17	0.178373
	Atpbd4	sp|Q9CQ28|ATBD4_MOUSE	ATP-binding domain-containing protein 4	2	2	1	0.72	1	1.21	0.98	1.09	0.178533
	Tbc1d14	sp|Q8CGA2|TBC14_MOUSE	TBC1 domain family member 14	1	1	0.96	0.95	0.86	0.91	1.11	1.22	0.178554
	Plat	sp|P11214|TPA_MOUSE	Tissue-type plasminogen activator	1	1	1.02	0.92	0.97	1.08	0.99	1.03	0.178595
	Lnpep	sp|Q8C129|LCAP_MOUSE	Leucyl-cystinyl aminopeptidase	25	9	1.03	0.95	0.92	1.07	1.02	1	0.178595
	Capns1	sp|O88456|CPNS1_MOUSE	Calpain small subunit 1	16	6	0.94	0.97	0.99	1.05	0.96	1.08	0.178595
[truncated: 5,019 more rows]
